# Supplementary material for: Validity of the iLOAD® app for resistance training monitoring
Source: PeerJ. 2019 Aug 7;7:e7372. doi: 10.7717/peerj.7372 (PMC6689219; doi:10.7717/peerj.7372)
Supplement: Supplemental Information 2 — Zip file with code. [file peerj-07-7372-s002.zip]

Archive with 242 entries (168 files):
- iLoad/
- iLoad/Cartfile.resolved
- iLoad/Cartfile
- iLoad/.gitignore
- iLoad/.gitattributes
- iLoad/iLoadProject/
- iLoad/iLoadProject/LPExercisesViewController.swift
- __MACOSX/
- __MACOSX/iLoad/
- __MACOSX/iLoad/iLoadProject/
- __MACOSX/iLoad/iLoadProject/._LPExercisesViewController.swift
- iLoad/iLoadProject/LPRepetitionsCountViewController.swift
- __MACOSX/iLoad/iLoadProject/._LPRepetitionsCountViewController.swift
- iLoad/iLoadProject/LPExerciseResultsViewController.swift
- __MACOSX/iLoad/iLoadProject/._LPExerciseResultsViewController.swift
- iLoad/iLoadProject/Date+Util.swift
- iLoad/iLoadProject/CSVExportOperation.swift
- __MACOSX/iLoad/iLoadProject/._CSVExportOperation.swift
- iLoad/iLoadProject/UsersViewController.swift
- __MACOSX/iLoad/iLoadProject/._UsersViewController.swift
- iLoad/iLoadProject/ResultExport.swift
- __MACOSX/iLoad/iLoadProject/._ResultExport.swift
- iLoad/iLoadProject/LPSerie.swift
- __MACOSX/iLoad/iLoadProject/._LPSerie.swift
- iLoad/iLoadProject/ResultViewController.swift
- __MACOSX/iLoad/iLoadProject/._ResultViewController.swift
- iLoad/iLoadProject/LPStartExerciseAlertController.swift
- __MACOSX/iLoad/iLoadProject/._LPStartExerciseAlertController.swift
- iLoad/iLoadProject/Cartfile
- iLoad/iLoadProject/Assets.xcassets/
- iLoad/iLoadProject/Assets.xcassets/contact.imageset/
- iLoad/iLoadProject/Assets.xcassets/contact.imageset/User-66.png
- iLoad/iLoadProject/Assets.xcassets/contact.imageset/Contents.json
- iLoad/iLoadProject/Assets.xcassets/contact.imageset/User-22.png
- iLoad/iLoadProject/Assets.xcassets/contact.imageset/User-44.png
- iLoad/iLoadProject/Assets.xcassets/ActivitiesFilled.imageset/
- iLoad/iLoadProject/Assets.xcassets/ActivitiesFilled.imageset/Activity Feed Filled-25.png
- iLoad/iLoadProject/Assets.xcassets/ActivitiesFilled.imageset/Activity Feed Filled-50.png
- iLoad/iLoadProject/Assets.xcassets/ActivitiesFilled.imageset/Contents.json
- iLoad/iLoadProject/Assets.xcassets/ActivitiesFilled.imageset/Activity Feed Filled-75.png
- iLoad/iLoadProject/Assets.xcassets/contacts.imageset/
- iLoad/iLoadProject/Assets.xcassets/contacts.imageset/User Group Man Man-22.png
- iLoad/iLoadProject/Assets.xcassets/contacts.imageset/User Group Man Man-44.png
- iLoad/iLoadProject/Assets.xcassets/contacts.imageset/User Group Man Man-66.png
- iLoad/iLoadProject/Assets.xcassets/contacts.imageset/Contents.json
- iLoad/iLoadProject/Assets.xcassets/bot_finalizar_exercicio.imageset/
- iLoad/iLoadProject/Assets.xcassets/bot_finalizar_exercicio.imageset/bot_finalizar_exercicio.png
- __MACOSX/iLoad/iLoadProject/Assets.xcassets/
- __MACOSX/iLoad/iLoadProject/Assets.xcassets/bot_finalizar_exercicio.imageset/
- __MACOSX/iLoad/iLoadProject/Assets.xcassets/bot_finalizar_exercicio.imageset/._bot_finalizar_exercicio.png
- iLoad/iLoadProject/Assets.xcassets/bot_finalizar_exercicio.imageset/Contents.json
- iLoad/iLoadProject/Assets.xcassets/Exercise.imageset/
- iLoad/iLoadProject/Assets.xcassets/Exercise.imageset/Dumbbell-25.png
- iLoad/iLoadProject/Assets.xcassets/Exercise.imageset/Dumbbell-50.png
- iLoad/iLoadProject/Assets.xcassets/Exercise.imageset/Dumbbell-76.png
- iLoad/iLoadProject/Assets.xcassets/Exercise.imageset/Contents.json
- iLoad/iLoadProject/Assets.xcassets/fundo_app.imageset/
- iLoad/iLoadProject/Assets.xcassets/fundo_app.imageset/Rectangle 2.png
- iLoad/iLoadProject/Assets.xcassets/fundo_app.imageset/Rectangle 2@2x.png
- iLoad/iLoadProject/Assets.xcassets/fundo_app.imageset/Contents.json
- iLoad/iLoadProject/Assets.xcassets/fundo_app.imageset/Rectangle 2@3x.png
- iLoad/iLoadProject/Assets.xcassets/AppIcon.appiconset/
- iLoad/iLoadProject/Assets.xcassets/AppIcon.appiconset/iloadicone-Small-40@2x-1.png
- iLoad/iLoadProject/Assets.xcassets/AppIcon.appiconset/iloadicone-76.png
- iLoad/iLoadProject/Assets.xcassets/AppIcon.appiconset/iloadicone-60.png
- iLoad/iLoadProject/Assets.xcassets/AppIcon.appiconset/iloadicone-Small-40@2x.png
- iLoad/iLoadProject/Assets.xcassets/AppIcon.appiconset/iloadicone-83.5@2x.png
- iLoad/iLoadProject/Assets.xcassets/AppIcon.appiconset/iloadicone-Small-40@3x.png
- iLoad/iLoadProject/Assets.xcassets/AppIcon.appiconset/iloadicone-Small-20.png
- iLoad/iLoadProject/Assets.xcassets/AppIcon.appiconset/iloadicone-60@3x.png
- iLoad/iLoadProject/Assets.xcassets/AppIcon.appiconset/Contents.json
- iLoad/iLoadProject/Assets.xcassets/AppIcon.appiconset/iloadicone-60@2x.png
- iLoad/iLoadProject/Assets.xcassets/AppIcon.appiconset/iloadicone-Small-42.png
- iLoad/iLoadProject/Assets.xcassets/AppIcon.appiconset/iloadicone-Small@2x.png
- iLoad/iLoadProject/Assets.xcassets/AppIcon.appiconset/iloadicone-Small-40.png
- iLoad/iLoadProject/Assets.xcassets/AppIcon.appiconset/iloadicone-76@2x.png
- iLoad/iLoadProject/Assets.xcassets/AppIcon.appiconset/iloadicone-Small-41.png
- iLoad/iLoadProject/Assets.xcassets/AppIcon.appiconset/iloadicone-Small@2x-1.png
- iLoad/iLoadProject/Assets.xcassets/AppIcon.appiconset/iloadicone-Small@3x.png
- iLoad/iLoadProject/Assets.xcassets/AppIcon.appiconset/iloadicone-Small.png
- iLoad/iLoadProject/Assets.xcassets/Activities.imageset/
- iLoad/iLoadProject/Assets.xcassets/Activities.imageset/Activity Feed-75.png
- iLoad/iLoadProject/Assets.xcassets/Activities.imageset/Contents.json
- iLoad/iLoadProject/Assets.xcassets/Activities.imageset/Activity Feed-50.png
- iLoad/iLoadProject/Assets.xcassets/Activities.imageset/Activity Feed-25.png
- iLoad/iLoadProject/Assets.xcassets/ExerciseFilled.imageset/
- iLoad/iLoadProject/Assets.xcassets/ExerciseFilled.imageset/Dumbbell Filled-25.png
- iLoad/iLoadProject/Assets.xcassets/ExerciseFilled.imageset/Dumbbell Filled-50.png
- iLoad/iLoadProject/Assets.xcassets/ExerciseFilled.imageset/Dumbbell Filled-75.png
- iLoad/iLoadProject/Assets.xcassets/ExerciseFilled.imageset/Contents.json
- iLoad/iLoadProject/Assets.xcassets/Contents.json
- iLoad/iLoadProject/Assets.xcassets/bot_comecar.imageset/
- iLoad/iLoadProject/Assets.xcassets/bot_comecar.imageset/bot_comecar.png
- __MACOSX/iLoad/iLoadProject/Assets.xcassets/bot_comecar.imageset/
- __MACOSX/iLoad/iLoadProject/Assets.xcassets/bot_comecar.imageset/._bot_comecar.png
- iLoad/iLoadProject/Assets.xcassets/bot_comecar.imageset/Contents.json
- iLoad/iLoadProject/Assets.xcassets/bot_repetir.imageset/
- iLoad/iLoadProject/Assets.xcassets/bot_repetir.imageset/Contents.json
- iLoad/iLoadProject/Assets.xcassets/bot_repetir.imageset/bot_repetir.png
- __MACOSX/iLoad/iLoadProject/Assets.xcassets/bot_repetir.imageset/
- __MACOSX/iLoad/iLoadProject/Assets.xcassets/bot_repetir.imageset/._bot_repetir.png
- iLoad/iLoadProject/Assets.xcassets/fundo_app1.imageset/
- iLoad/iLoadProject/Assets.xcassets/fundo_app1.imageset/fundo_app.png
- iLoad/iLoadProject/Assets.xcassets/fundo_app1.imageset/Contents.json
- iLoad/iLoadProject/User.swift
- iLoad/iLoadProject/LPWorkoutResultTableViewCell.swift
- iLoad/iLoadProject/Base.lproj/
- iLoad/iLoadProject/Base.lproj/LaunchScreen.storyboard
- iLoad/iLoadProject/Base.lproj/Main.storyboard
- __MACOSX/iLoad/iLoadProject/Base.lproj/
- __MACOSX/iLoad/iLoadProject/Base.lproj/._Main.storyboard
- iLoad/iLoadProject/UIColor+Util.swift
- iLoad/iLoadProject/CommandRecognizer.swift
- iLoad/iLoadProject/Double+Util.swift
- iLoad/iLoadProject/Exercise.swift
- __MACOSX/iLoad/iLoadProject/._Exercise.swift
- iLoad/iLoadProject/LPRepetitionResumeTableViewCell.swift
- iLoad/iLoadProject/UserTableViewCell.swift
- iLoad/iLoadProject/CSVExport.swift
- __MACOSX/iLoad/iLoadProject/._CSVExport.swift
- iLoad/iLoadProject/AppDelegate.swift
- iLoad/iLoadProject/UIView+Util.swift
- iLoad/iLoadProject/LPExercise.swift
- iLoad/iLoadProject/Info.plist
- __MACOSX/iLoad/iLoadProject/._Info.plist
- iLoad/iLoadProject/LPWorkoutResult.swift
- __MACOSX/iLoad/iLoadProject/._LPWorkoutResult.swift
- iLoad/iLoadProject/LPTableViewExerciseCell.swift
- __MACOSX/iLoad/iLoadProject/._LPTableViewExerciseCell.swift
- iLoad/iLoad.xcodeproj/
- iLoad/iLoad.xcodeproj/project.pbxproj
- iLoad/iLoad.xcodeproj/xcuserdata/
- iLoad/iLoad.xcodeproj/xcuserdata/andre.xcuserdatad/
- iLoad/iLoad.xcodeproj/xcuserdata/andre.xcuserdatad/xcschemes/
- iLoad/iLoad.xcodeproj/xcuserdata/andre.xcuserdatad/xcschemes/xcschememanagement.plist
- iLoad/iLoad.xcodeproj/xcuserdata/andre.xcuserdatad/xcschemes/iLoad.xcscheme
- iLoad/iLoad.xcodeproj/project.xcworkspace/
- iLoad/iLoad.xcodeproj/project.xcworkspace/contents.xcworkspacedata
- iLoad/iLoad.xcodeproj/project.xcworkspace/xcuserdata/
- iLoad/iLoad.xcodeproj/project.xcworkspace/xcuserdata/andre.xcuserdatad/
- iLoad/iLoad.xcodeproj/project.xcworkspace/xcuserdata/andre.xcuserdatad/UserInterfaceState.xcuserstate
- iLoad/iLoad.xcodeproj/project.xcworkspace/xcshareddata/
- iLoad/iLoad.xcodeproj/project.xcworkspace/xcshareddata/IDEWorkspaceChecks.plist
- __MACOSX/iLoad/iLoad.xcodeproj/
- __MACOSX/iLoad/iLoad.xcodeproj/._project.xcworkspace
- __MACOSX/iLoad/._iLoad.xcodeproj
- iLoad/Podfile
- iLoad/.git/
- iLoad/.git/config
- iLoad/.git/objects/
- iLoad/.git/objects/50/
- iLoad/.git/objects/50/20a6927e52a685c64e4d2a94d649cf3dacf7a1
- iLoad/.git/objects/68/
- iLoad/.git/objects/68/944583c9bfa031249d4e74d203960442097c15
- iLoad/.git/objects/56/
- iLoad/.git/objects/56/26f34bd06fefecd1809f5d6455b84b88052482
- iLoad/.git/objects/51/
- iLoad/.git/objects/51/58e78608e8d1ae3d556f155ebf5b7542bd0897
- iLoad/.git/objects/67/
- iLoad/.git/objects/67/21e0bb8d6ee7bc80df857063aa58898ce2278f
- iLoad/.git/objects/0e/
- iLoad/.git/objects/0e/07fd83a03fe3f938ada83a113f38e7a8cec842
- iLoad/.git/objects/60/
- iLoad/.git/objects/60/910393cb7d0f738a332935148974950a350c0d
- iLoad/.git/objects/02/
- iLoad/.git/objects/02/2b4f0423f697c124f9436a4f2ed61240272716
- iLoad/.git/objects/a3/
- iLoad/.git/objects/a3/2d0e8d870ed3d878e025ee1107e18b272b80e6
- iLoad/.git/objects/be/
- iLoad/.git/objects/be/0c65941a81d5a6ae10b062536ea26acee06502
- iLoad/.git/objects/pack/
- iLoad/.git/objects/pack/pack-830846d3927ce71f65d0081b039d821f904fe749.idx
- iLoad/.git/objects/pack/pack-830846d3927ce71f65d0081b039d821f904fe749.pack
- iLoad/.git/objects/11/
- iLoad/.git/objects/11/b3ad3dd89833007cb813c9e417df6bfa8a7e8b
- iLoad/.git/objects/45/
- iLoad/.git/objects/45/fc4d7d9b3c4149518dc55ac1580826db52e6d5
- iLoad/.git/objects/74/
- iLoad/.git/objects/74/d70b515461ac7d7831dbd3aed56370a99c90cb
- iLoad/.git/objects/28/
- iLoad/.git/objects/28/bdf68e0ef106508b962e9c8f4ee93733e83d76
- iLoad/.git/objects/88/
- iLoad/.git/objects/88/7e2309ccbaec03fd1b24df90cf49d729b952cf
- iLoad/.git/objects/31/
- iLoad/.git/objects/31/56b6e2a8458ccaa6a61e44d6d6f8111b56ec75
- iLoad/.git/objects/info/
- iLoad/.git/objects/98/
- iLoad/.git/objects/98/8c9a24ed2795f06162597db950ba43a1a059d8
- iLoad/.git/objects/53/
- iLoad/.git/objects/53/448e90e32e8a7560ed1e860587649173d67321
- iLoad/.git/objects/3f/
- iLoad/.git/objects/3f/76d993916f6eefa2f438eebea2a4f8299d9a39
- iLoad/.git/objects/6d/
- iLoad/.git/objects/6d/62e97369fa5ce9a659715293002c4c24a2e897
- iLoad/.git/objects/a9/
- iLoad/.git/objects/a9/af3751052ad803076a162114b4c504f5c9fd71
- iLoad/.git/objects/c2/
- iLoad/.git/objects/c2/336eba99e83177ec389cea52e93d36d675347a
- iLoad/.git/objects/e9/
- iLoad/.git/objects/e9/6769391e4e65e703837ed467c47dbfe4065bf7
- iLoad/.git/objects/f8/
- iLoad/.git/objects/f8/dcee29c0fa8a6d98663ca642f422061bcf5e74
- iLoad/.git/HEAD
- iLoad/.git/info/
- iLoad/.git/info/exclude
- iLoad/.git/logs/
- iLoad/.git/logs/HEAD
- iLoad/.git/logs/refs/
- iLoad/.git/logs/refs/heads/
- iLoad/.git/logs/refs/heads/development
- iLoad/.git/logs/refs/heads/master
- iLoad/.git/logs/refs/remotes/
- iLoad/.git/logs/refs/remotes/origin/
- iLoad/.git/logs/refs/remotes/origin/HEAD
- iLoad/.git/logs/refs/remotes/origin/master
- iLoad/.git/description
- iLoad/.git/hooks/
- iLoad/.git/hooks/commit-msg.sample
- iLoad/.git/hooks/pre-rebase.sample
- iLoad/.git/hooks/pre-commit.sample
- iLoad/.git/hooks/applypatch-msg.sample
- iLoad/.git/hooks/pre-receive.sample
- iLoad/.git/hooks/prepare-commit-msg.sample
- iLoad/.git/hooks/post-update.sample
- iLoad/.git/hooks/pre-applypatch.sample
- iLoad/.git/hooks/pre-push.sample
- iLoad/.git/hooks/update.sample
- iLoad/.git/refs/
- iLoad/.git/refs/heads/
- iLoad/.git/refs/heads/development
- iLoad/.git/refs/heads/master
- iLoad/.git/refs/tags/
- iLoad/.git/refs/remotes/
- iLoad/.git/refs/remotes/origin/
- iLoad/.git/refs/remotes/origin/HEAD
- iLoad/.git/refs/remotes/origin/master
- iLoad/.git/index
- iLoad/.git/branches/
- iLoad/.git/packed-refs
- iLoad/.git/COMMIT_EDITMSG
- iLoad/Podfile.lock
- __MACOSX/._iLoad
