# Supplementary material for: Validity of the iLOAD® app for resistance training monitoring
Source: PeerJ. 2019 Aug 7;7:e7372. doi: 10.7717/peerj.7372 (PMC6689219; doi:10.7717/peerj.7372)
Supplement: Supplemental Information 2 — Zip file with code. [file peerj-07-7372-s002.zip › iLoad/iLoadProject/Assets.xcassets/ActivitiesFilled.imageset/Contents.json]

{
  "images" : [
    {
      "idiom" : "universal",
      "filename" : "Activity Feed Filled-25.png",
      "scale" : "1x"
    },
    {
      "idiom" : "universal",
      "filename" : "Activity Feed Filled-50.png",
      "scale" : "2x"
    },
    {
      "idiom" : "universal",
      "filename" : "Activity Feed Filled-75.png",
      "scale" : "3x"
    }
  ],
  "info" : {
    "version" : 1,
    "author" : "xcode"
  }
}
