# Supplementary material for: Validity of the iLOAD® app for resistance training monitoring
Source: PeerJ. 2019 Aug 7;7:e7372. doi: 10.7717/peerj.7372 (PMC6689219; doi:10.7717/peerj.7372)
Supplement: Supplemental Information 2 — Zip file with code. [file peerj-07-7372-s002.zip › iLoad/iLoadProject/Assets.xcassets/AppIcon.appiconset/Contents.json]

{
  "images" : [
    {
      "size" : "20x20",
      "idiom" : "iphone",
      "filename" : "iloadicone-Small-40.png",
      "scale" : "2x"
    },
    {
      "size" : "20x20",
      "idiom" : "iphone",
      "filename" : "iloadicone-60.png",
      "scale" : "3x"
    },
    {
      "size" : "29x29",
      "idiom" : "iphone",
      "filename" : "iloadicone-Small@2x.png",
      "scale" : "2x"
    },
    {
      "size" : "29x29",
      "idiom" : "iphone",
      "filename" : "iloadicone-Small@3x.png",
      "scale" : "3x"
    },
    {
      "size" : "40x40",
      "idiom" : "iphone",
      "filename" : "iloadicone-Small-40@2x.png",
      "scale" : "2x"
    },
    {
      "size" : "40x40",
      "idiom" : "iphone",
      "filename" : "iloadicone-Small-40@3x.png",
      "scale" : "3x"
    },
    {
      "size" : "60x60",
      "idiom" : "iphone",
      "filename" : "iloadicone-60@2x.png",
      "scale" : "2x"
    },
    {
      "size" : "60x60",
      "idiom" : "iphone",
      "filename" : "iloadicone-60@3x.png",
      "scale" : "3x"
    },
    {
      "size" : "20x20",
      "idiom" : "ipad",
      "filename" : "iloadicone-Small-20.png",
      "scale" : "1x"
    },
    {
      "size" : "20x20",
      "idiom" : "ipad",
      "filename" : "iloadicone-Small-41.png",
      "scale" : "2x"
    },
    {
      "size" : "29x29",
      "idiom" : "ipad",
      "filename" : "iloadicone-Small.png",
      "scale" : "1x"
    },
    {
      "size" : "29x29",
      "idiom" : "ipad",
      "filename" : "iloadicone-Small@2x-1.png",
      "scale" : "2x"
    },
    {
      "size" : "40x40",
      "idiom" : "ipad",
      "filename" : "iloadicone-Small-42.png",
      "scale" : "1x"
    },
    {
      "size" : "40x40",
      "idiom" : "ipad",
      "filename" : "iloadicone-Small-40@2x-1.png",
      "scale" : "2x"
    },
    {
      "size" : "76x76",
      "idiom" : "ipad",
      "filename" : "iloadicone-76.png",
      "scale" : "1x"
    },
    {
      "size" : "76x76",
      "idiom" : "ipad",
      "filename" : "iloadicone-76@2x.png",
      "scale" : "2x"
    },
    {
      "size" : "83.5x83.5",
      "idiom" : "ipad",
      "filename" : "iloadicone-83.5@2x.png",
      "scale" : "2x"
    },
    {
      "idiom" : "ios-marketing",
      "size" : "1024x1024",
      "scale" : "1x"
    }
  ],
  "info" : {
    "version" : 1,
    "author" : "xcode"
  }
}
