# Supplementary material for: Validity of the iLOAD® app for resistance training monitoring
Source: PeerJ. 2019 Aug 7;7:e7372. doi: 10.7717/peerj.7372 (PMC6689219; doi:10.7717/peerj.7372)
Supplement: Supplemental Information 2 — Zip file with code. [file peerj-07-7372-s002.zip › iLoad/iLoadProject/Base.lproj/LaunchScreen.storyboard]

<?xml version="1.0" encoding="UTF-8" standalone="no"?>
<document type="com.apple.InterfaceBuilder3.CocoaTouch.Storyboard.XIB" version="3.0" toolsVersion="11134" systemVersion="15F34" targetRuntime="iOS.CocoaTouch" propertyAccessControl="none" useAutolayout="YES" launchScreen="YES" useTraitCollections="YES" colorMatched="YES" initialViewController="01J-lp-oVM">
    <dependencies>
        <plugIn identifier="com.apple.InterfaceBuilder.IBCocoaTouchPlugin" version="11106"/>
        <capability name="documents saved in the Xcode 8 format" minToolsVersion="8.0"/>
    </dependencies>
    <scenes>
        <!--View Controller-->
        <scene sceneID="EHf-IW-A2E">
            <objects>
                <viewController id="01J-lp-oVM" sceneMemberID="viewController">
                    <layoutGuides>
                        <viewControllerLayoutGuide type="top" id="Llm-lL-Icb"/>
                        <viewControllerLayoutGuide type="bottom" id="xb3-aO-Qok"/>
                    </layoutGuides>
                    <view key="view" contentMode="scaleToFill" id="Ze5-6b-2t3">
                        <rect key="frame" x="0.0" y="0.0" width="375" height="667"/>
                        <autoresizingMask key="autoresizingMask" widthSizable="YES" heightSizable="YES"/>
                        <color key="backgroundColor" red="1" green="1" blue="1" alpha="1" colorSpace="custom" customColorSpace="sRGB"/>
                    </view>
                </viewController>
                <placeholder placeholderIdentifier="IBFirstResponder" id="iYj-Kq-Ea1" userLabel="First Responder" sceneMemberID="firstResponder"/>
            </objects>
            <point key="canvasLocation" x="53" y="375"/>
        </scene>
    </scenes>
</document>
