# Supplementary material for: Validity of the iLOAD® app for resistance training monitoring
Source: PeerJ. 2019 Aug 7;7:e7372. doi: 10.7717/peerj.7372 (PMC6689219; doi:10.7717/peerj.7372)
Supplement: Supplemental Information 2 — Zip file with code. [file peerj-07-7372-s002.zip › iLoad/iLoadProject/Base.lproj/Main.storyboard]

<?xml version="1.0" encoding="UTF-8"?>
<document type="com.apple.InterfaceBuilder3.CocoaTouch.Storyboard.XIB" version="3.0" toolsVersion="14460.31" targetRuntime="iOS.CocoaTouch" propertyAccessControl="none" useAutolayout="YES" useTraitCollections="YES" colorMatched="YES" initialViewController="Jvt-3n-pKN">
    <device id="retina4_7" orientation="portrait">
        <adaptation id="fullscreen"/>
    </device>
    <dependencies>
        <deployment identifier="iOS"/>
        <plugIn identifier="com.apple.InterfaceBuilder.IBCocoaTouchPlugin" version="14460.20"/>
        <capability name="documents saved in the Xcode 8 format" minToolsVersion="8.0"/>
    </dependencies>
    <scenes>
        <!--Resultados-->
        <scene sceneID="gYd-bA-KG2">
            <objects>
                <viewController id="xsO-ik-JcT" customClass="ResultViewController" customModule="iLoad" customModuleProvider="target" sceneMemberID="viewController">
                    <layoutGuides>
                        <viewControllerLayoutGuide type="top" id="qaA-LD-o8o"/>
                        <viewControllerLayoutGuide type="bottom" id="PrG-BL-K5g"/>
                    </layoutGuides>
                    <view key="view" contentMode="scaleToFill" id="Nli-VX-c0F">
                        <rect key="frame" x="0.0" y="0.0" width="375" height="667"/>
                        <autoresizingMask key="autoresizingMask" widthSizable="YES" heightSizable="YES"/>
                        <subviews>
                            <tableView clipsSubviews="YES" contentMode="scaleToFill" alwaysBounceVertical="YES" dataMode="prototypes" style="plain" separatorStyle="default" rowHeight="217" sectionHeaderHeight="28" sectionFooterHeight="28" translatesAutoresizingMaskIntoConstraints="NO" id="uwc-Mh-9rq">
                                <rect key="frame" x="0.0" y="104" width="375" height="514"/>
                                <color key="backgroundColor" white="0.0" alpha="0.0" colorSpace="calibratedWhite"/>
                                <color key="separatorColor" white="0.66666666666666663" alpha="1" colorSpace="calibratedWhite"/>
                                <prototypes>
                                    <tableViewCell clipsSubviews="YES" contentMode="scaleToFill" selectionStyle="none" indentationWidth="10" reuseIdentifier="cellResult" rowHeight="231" id="0bp-Zw-9cI" customClass="LPWorkoutResultTableViewCell" customModule="iLoad" customModuleProvider="target">
                                        <rect key="frame" x="0.0" y="28" width="375" height="231"/>
                                        <autoresizingMask key="autoresizingMask"/>
                                        <tableViewCellContentView key="contentView" opaque="NO" clipsSubviews="YES" multipleTouchEnabled="YES" contentMode="center" tableViewCell="0bp-Zw-9cI" id="fe7-dY-gf2">
                                            <rect key="frame" x="0.0" y="0.0" width="375" height="230.5"/>
                                            <autoresizingMask key="autoresizingMask"/>
                                            <subviews>
                                                <label opaque="NO" userInteractionEnabled="NO" contentMode="left" horizontalHuggingPriority="251" verticalHuggingPriority="251" text="NameUser" lineBreakMode="tailTruncation" baselineAdjustment="alignBaselines" minimumScaleFactor="0.80000000000000004" translatesAutoresizingMaskIntoConstraints="NO" id="OZo-Qh-nXf">
                                                    <rect key="frame" x="16" y="30" width="115.5" height="29"/>
                                                    <constraints>
                                                        <constraint firstAttribute="height" constant="29" id="zE9-Qb-JHd"/>
                                                    </constraints>
                                                    <fontDescription key="fontDescription" type="system" weight="semibold" pointSize="24"/>
                                                    <color key="textColor" red="1" green="0.19215686274509802" blue="0.40000000000000002" alpha="1" colorSpace="custom" customColorSpace="sRGB"/>
                                                    <nil key="highlightedColor"/>
                                                </label>
                                                <stackView opaque="NO" contentMode="scaleToFill" distribution="fillEqually" translatesAutoresizingMaskIntoConstraints="NO" id="cde-K5-6bF">
                                                    <rect key="frame" x="16" y="109.5" width="343" height="44"/>
                                                    <subviews>
                                                        <stackView opaque="NO" contentMode="scaleToFill" axis="vertical" translatesAutoresizingMaskIntoConstraints="NO" id="7jY-LP-iIW">
                                                            <rect key="frame" x="0.0" y="0.0" width="114.5" height="44"/>
                                                            <subviews>
                                                                <label opaque="NO" userInteractionEnabled="NO" contentMode="left" horizontalHuggingPriority="251" verticalHuggingPriority="251" text="10s" textAlignment="center" lineBreakMode="tailTruncation" baselineAdjustment="alignBaselines" adjustsFontSizeToFit="NO" translatesAutoresizingMaskIntoConstraints="NO" id="log-Mi-2qx">
                                                                    <rect key="frame" x="0.0" y="0.0" width="114.5" height="29"/>
                                                                    <fontDescription key="fontDescription" type="system" weight="medium" pointSize="24"/>
                                                                    <color key="textColor" red="0.56078431370000004" green="1" blue="0.01176470588" alpha="1" colorSpace="calibratedRGB"/>
                                                                    <nil key="highlightedColor"/>
                                                                </label>
                                                                <label opaque="NO" userInteractionEnabled="NO" contentMode="left" horizontalHuggingPriority="251" text="DURATION" textAlignment="center" lineBreakMode="tailTruncation" baselineAdjustment="alignBaselines" adjustsFontSizeToFit="NO" translatesAutoresizingMaskIntoConstraints="NO" id="t1H-HO-igt">
                                                                    <rect key="frame" x="0.0" y="29" width="114.5" height="15"/>
                                                                    <fontDescription key="fontDescription" type="system" weight="light" pointSize="11"/>
                                                                    <color key="textColor" red="0.5607843137254902" green="1" blue="0.011764705882352941" alpha="1" colorSpace="calibratedRGB"/>
                                                                    <nil key="highlightedColor"/>
                                                                </label>
                                                            </subviews>
                                                        </stackView>
                                                        <stackView opaque="NO" contentMode="scaleToFill" axis="vertical" distribution="fillProportionally" translatesAutoresizingMaskIntoConstraints="NO" id="JmN-Kg-ShB">
                                                            <rect key="frame" x="114.5" y="0.0" width="114" height="44"/>
                                                            <subviews>
                                                                <label opaque="NO" userInteractionEnabled="NO" contentMode="left" horizontalHuggingPriority="251" verticalHuggingPriority="251" text="10s" textAlignment="center" lineBreakMode="tailTruncation" baselineAdjustment="alignBaselines" adjustsFontSizeToFit="NO" translatesAutoresizingMaskIntoConstraints="NO" id="Byu-5Q-udg">
                                                                    <rect key="frame" x="0.0" y="0.0" width="114" height="30"/>
                                                                    <fontDescription key="fontDescription" type="system" weight="medium" pointSize="24"/>
                                                                    <color key="textColor" red="0.56078431370000004" green="1" blue="0.01176470588" alpha="1" colorSpace="calibratedRGB"/>
                                                                    <nil key="highlightedColor"/>
                                                                </label>
                                                                <label opaque="NO" userInteractionEnabled="NO" contentMode="left" horizontalHuggingPriority="251" verticalHuggingPriority="251" text="DISTANCE" textAlignment="center" lineBreakMode="tailTruncation" baselineAdjustment="alignBaselines" adjustsFontSizeToFit="NO" translatesAutoresizingMaskIntoConstraints="NO" id="YFv-am-CqL">
                                                                    <rect key="frame" x="0.0" y="30" width="114" height="14"/>
                                                                    <fontDescription key="fontDescription" type="system" weight="light" pointSize="11"/>
                                                                    <color key="textColor" red="0.56078431370000004" green="1" blue="0.01176470588" alpha="1" colorSpace="calibratedRGB"/>
                                                                    <nil key="highlightedColor"/>
                                                                </label>
                                                            </subviews>
                                                        </stackView>
                                                        <stackView opaque="NO" contentMode="scaleToFill" axis="vertical" distribution="fillProportionally" translatesAutoresizingMaskIntoConstraints="NO" id="aGv-K3-kzd">
                                                            <rect key="frame" x="228.5" y="0.0" width="114.5" height="44"/>
                                                            <subviews>
                                                                <label opaque="NO" userInteractionEnabled="NO" contentMode="left" horizontalHuggingPriority="251" verticalHuggingPriority="251" text="10s" textAlignment="center" lineBreakMode="tailTruncation" baselineAdjustment="alignBaselines" adjustsFontSizeToFit="NO" translatesAutoresizingMaskIntoConstraints="NO" id="nqX-i1-QIN">
                                                                    <rect key="frame" x="0.0" y="0.0" width="114.5" height="30.5"/>
                                                                    <fontDescription key="fontDescription" type="system" weight="medium" pointSize="25"/>
                                                                    <color key="textColor" red="0.56078431370000004" green="1" blue="0.01176470588" alpha="1" colorSpace="calibratedRGB"/>
                                                                    <nil key="highlightedColor"/>
                                                                </label>
                                                                <label opaque="NO" userInteractionEnabled="NO" contentMode="left" horizontalHuggingPriority="251" verticalHuggingPriority="251" text="VELOCITY" textAlignment="center" lineBreakMode="tailTruncation" baselineAdjustment="alignBaselines" adjustsFontSizeToFit="NO" translatesAutoresizingMaskIntoConstraints="NO" id="E65-go-gOd">
                                                                    <rect key="frame" x="0.0" y="30.5" width="114.5" height="13.5"/>
                                                                    <fontDescription key="fontDescription" type="system" weight="light" pointSize="11"/>
                                                                    <color key="textColor" red="0.56078431370000004" green="1" blue="0.01176470588" alpha="1" colorSpace="calibratedRGB"/>
                                                                    <nil key="highlightedColor"/>
                                                                </label>
                                                            </subviews>
                                                        </stackView>
                                                    </subviews>
                                                    <constraints>
                                                        <constraint firstAttribute="height" constant="44" id="VFg-ez-RSE"/>
                                                    </constraints>
                                                </stackView>
                                                <stackView opaque="NO" contentMode="scaleToFill" distribution="fillEqually" translatesAutoresizingMaskIntoConstraints="NO" id="tdy-Zu-81B">
                                                    <rect key="frame" x="20" y="169.5" width="335" height="53"/>
                                                    <subviews>
                                                        <stackView opaque="NO" contentMode="scaleToFill" axis="vertical" distribution="fillProportionally" spacing="5" translatesAutoresizingMaskIntoConstraints="NO" id="bDr-JY-73y">
                                                            <rect key="frame" x="0.0" y="0.0" width="167.5" height="53"/>
                                                            <subviews>
                                                                <label opaque="NO" userInteractionEnabled="NO" contentMode="left" horizontalHuggingPriority="251" verticalHuggingPriority="251" text="10s" textAlignment="center" lineBreakMode="tailTruncation" baselineAdjustment="alignBaselines" minimumScaleFactor="0.80000000000000004" translatesAutoresizingMaskIntoConstraints="NO" id="ESQ-cU-yhF">
                                                                    <rect key="frame" x="0.0" y="0.0" width="167.5" height="33"/>
                                                                    <fontDescription key="fontDescription" type="system" weight="medium" pointSize="30"/>
                                                                    <color key="textColor" red="0.35294117650000001" green="0.7843137255" blue="0.98039215690000003" alpha="1" colorSpace="calibratedRGB"/>
                                                                    <nil key="highlightedColor"/>
                                                                </label>
                                                                <label opaque="NO" userInteractionEnabled="NO" contentMode="left" horizontalHuggingPriority="251" verticalHuggingPriority="251" text="WORK" textAlignment="center" lineBreakMode="tailTruncation" baselineAdjustment="alignBaselines" adjustsFontSizeToFit="NO" translatesAutoresizingMaskIntoConstraints="NO" id="uqO-v7-f5q">
                                                                    <rect key="frame" x="0.0" y="38" width="167.5" height="15"/>
                                                                    <fontDescription key="fontDescription" type="system" weight="medium" pointSize="14"/>
                                                                    <color key="textColor" red="0.35294117650000001" green="0.7843137255" blue="0.98039215690000003" alpha="1" colorSpace="calibratedRGB"/>
                                                                    <nil key="highlightedColor"/>
                                                                </label>
                                                            </subviews>
                                                        </stackView>
                                                        <stackView opaque="NO" contentMode="scaleToFill" axis="vertical" distribution="fillProportionally" spacing="4" translatesAutoresizingMaskIntoConstraints="NO" id="cWI-Wx-iL3">
                                                            <rect key="frame" x="167.5" y="0.0" width="167.5" height="53"/>
                                                            <subviews>
                                                                <label opaque="NO" userInteractionEnabled="NO" contentMode="left" horizontalHuggingPriority="251" verticalHuggingPriority="251" text="10s" textAlignment="center" lineBreakMode="tailTruncation" baselineAdjustment="alignBaselines" minimumScaleFactor="0.80000000000000004" translatesAutoresizingMaskIntoConstraints="NO" id="OFi-Ue-TCB">
                                                                    <rect key="frame" x="0.0" y="0.0" width="167.5" height="33.5"/>
                                                                    <fontDescription key="fontDescription" type="system" weight="medium" pointSize="30"/>
                                                                    <color key="textColor" red="0.35294117650000001" green="0.7843137255" blue="0.98039215690000003" alpha="1" colorSpace="calibratedRGB"/>
                                                                    <nil key="highlightedColor"/>
                                                                </label>
                                                                <label opaque="NO" userInteractionEnabled="NO" contentMode="left" horizontalHuggingPriority="251" verticalHuggingPriority="251" text="POWER" textAlignment="center" lineBreakMode="tailTruncation" baselineAdjustment="alignBaselines" adjustsFontSizeToFit="NO" translatesAutoresizingMaskIntoConstraints="NO" id="xbu-aa-JEq">
                                                                    <rect key="frame" x="0.0" y="37.5" width="167.5" height="15.5"/>
                                                                    <fontDescription key="fontDescription" type="system" weight="medium" pointSize="14"/>
                                                                    <color key="textColor" red="0.3529411764705882" green="0.78431372549019607" blue="0.98039215686274506" alpha="1" colorSpace="calibratedRGB"/>
                                                                    <nil key="highlightedColor"/>
                                                                </label>
                                                            </subviews>
                                                        </stackView>
                                                    </subviews>
                                                    <constraints>
                                                        <constraint firstAttribute="height" constant="53" id="A8M-pO-Vib"/>
                                                    </constraints>
                                                </stackView>
                                                <label opaque="NO" userInteractionEnabled="NO" contentMode="left" horizontalHuggingPriority="251" verticalHuggingPriority="251" text="Date" textAlignment="center" lineBreakMode="tailTruncation" baselineAdjustment="alignBaselines" minimumScaleFactor="0.59999999999999998" translatesAutoresizingMaskIntoConstraints="NO" id="c2E-K9-g2U">
                                                    <rect key="frame" x="342" y="8" width="25" height="13.5"/>
                                                    <color key="backgroundColor" white="1" alpha="0.10000000000000001" colorSpace="calibratedWhite"/>
                                                    <fontDescription key="fontDescription" type="system" pointSize="11"/>
                                                    <color key="textColor" red="1" green="1" blue="1" alpha="0.59999999999999998" colorSpace="calibratedRGB"/>
                                                    <nil key="highlightedColor"/>
                                                </label>
                                                <label opaque="NO" userInteractionEnabled="NO" contentMode="left" horizontalHuggingPriority="251" verticalHuggingPriority="251" text="Exercise Name " textAlignment="natural" lineBreakMode="tailTruncation" baselineAdjustment="alignBaselines" adjustsFontSizeToFit="NO" translatesAutoresizingMaskIntoConstraints="NO" id="PVT-HW-HuE">
                                                    <rect key="frame" x="117.5" y="75" width="140" height="17"/>
                                                    <constraints>
                                                        <constraint firstAttribute="height" constant="17" id="JVH-Bs-4nI"/>
                                                    </constraints>
                                                    <fontDescription key="fontDescription" type="system" weight="semibold" pointSize="20"/>
                                                    <color key="textColor" white="1" alpha="1" colorSpace="calibratedWhite"/>
                                                    <nil key="highlightedColor"/>
                                                </label>
                                            </subviews>
                                            <constraints>
                                                <constraint firstAttribute="bottom" secondItem="tdy-Zu-81B" secondAttribute="bottom" constant="8" id="1a5-uV-0wL"/>
                                                <constraint firstItem="tdy-Zu-81B" firstAttribute="leading" secondItem="fe7-dY-gf2" secondAttribute="leading" constant="20" id="1uJ-fw-lvY"/>
                                                <constraint firstItem="tdy-Zu-81B" firstAttribute="top" secondItem="cde-K5-6bF" secondAttribute="bottom" constant="16" id="7Ei-HU-daK"/>
                                                <constraint firstItem="cde-K5-6bF" firstAttribute="leading" secondItem="fe7-dY-gf2" secondAttribute="leading" constant="16" id="Ckl-Ya-Hht"/>
                                                <constraint firstItem="PVT-HW-HuE" firstAttribute="top" secondItem="OZo-Qh-nXf" secondAttribute="bottom" constant="16" id="JWg-Av-r51"/>
                                                <constraint firstAttribute="trailing" secondItem="cde-K5-6bF" secondAttribute="trailing" constant="16" id="Tfl-xb-c1V"/>
                                                <constraint firstItem="OZo-Qh-nXf" firstAttribute="top" secondItem="fe7-dY-gf2" secondAttribute="top" constant="30" id="cKM-tW-3Qq"/>
                                                <constraint firstAttribute="trailing" secondItem="tdy-Zu-81B" secondAttribute="trailing" constant="20" id="eyZ-2E-cYL"/>
                                                <constraint firstAttribute="trailing" secondItem="c2E-K9-g2U" secondAttribute="trailing" constant="8" id="fXh-YI-n9j"/>
                                                <constraint firstItem="c2E-K9-g2U" firstAttribute="top" secondItem="fe7-dY-gf2" secondAttribute="top" constant="8" id="kyY-8b-4QQ"/>
                                                <constraint firstItem="PVT-HW-HuE" firstAttribute="centerX" secondItem="fe7-dY-gf2" secondAttribute="centerX" id="lX9-jL-QQs"/>
                                                <constraint firstItem="cde-K5-6bF" firstAttribute="top" secondItem="PVT-HW-HuE" secondAttribute="bottom" constant="17.5" id="rqV-cZ-o2Q"/>
                                                <constraint firstItem="OZo-Qh-nXf" firstAttribute="leading" secondItem="fe7-dY-gf2" secondAttribute="leading" constant="16" id="yNS-mF-ofa"/>
                                            </constraints>
                                        </tableViewCellContentView>
                                        <color key="backgroundColor" white="0.0" alpha="0.0" colorSpace="calibratedWhite"/>
                                        <connections>
                                            <outlet property="lblDate" destination="c2E-K9-g2U" id="xT4-0m-YCX"/>
                                            <outlet property="lblDistance" destination="Byu-5Q-udg" id="Niu-f4-diu"/>
                                            <outlet property="lblDuration" destination="log-Mi-2qx" id="Gcy-5I-gp2"/>
                                            <outlet property="lblExerciseName" destination="PVT-HW-HuE" id="QCA-Mx-nA5"/>
                                            <outlet property="lblNameUser" destination="OZo-Qh-nXf" id="7Td-mO-ZXv"/>
                                            <outlet property="lblPotency" destination="OFi-Ue-TCB" id="IvX-k6-19t"/>
                                            <outlet property="lblVelocity" destination="nqX-i1-QIN" id="8zx-On-5wU"/>
                                            <outlet property="lblWork" destination="ESQ-cU-yhF" id="6ON-Cz-Vd6"/>
                                        </connections>
                                    </tableViewCell>
                                </prototypes>
                                <connections>
                                    <outlet property="dataSource" destination="xsO-ik-JcT" id="rHW-DG-SwB"/>
                                    <outlet property="delegate" destination="xsO-ik-JcT" id="iLa-ty-dmh"/>
                                </connections>
                            </tableView>
                            <view contentMode="scaleToFill" translatesAutoresizingMaskIntoConstraints="NO" id="jFb-dl-04B">
                                <rect key="frame" x="0.0" y="64" width="375" height="40"/>
                                <subviews>
                                    <segmentedControl opaque="NO" contentMode="scaleToFill" contentHorizontalAlignment="left" contentVerticalAlignment="top" segmentControlStyle="plain" selectedSegmentIndex="0" translatesAutoresizingMaskIntoConstraints="NO" id="RM6-Xl-sbr">
                                        <rect key="frame" x="8" y="6" width="359" height="29"/>
                                        <segments>
                                            <segment title="Eu"/>
                                            <segment title="Todos"/>
                                        </segments>
                                        <connections>
                                            <action selector="actSeeAllOrMe:" destination="xsO-ik-JcT" eventType="valueChanged" id="pfQ-48-FmB"/>
                                        </connections>
                                    </segmentedControl>
                                </subviews>
                                <color key="backgroundColor" white="0.0" alpha="1" colorSpace="calibratedWhite"/>
                                <color key="tintColor" red="1" green="0.19215686269999999" blue="0.40000000000000002" alpha="1" colorSpace="custom" customColorSpace="sRGB"/>
                                <constraints>
                                    <constraint firstItem="RM6-Xl-sbr" firstAttribute="centerX" secondItem="jFb-dl-04B" secondAttribute="centerX" id="7dn-dR-d41"/>
                                    <constraint firstItem="RM6-Xl-sbr" firstAttribute="leading" secondItem="jFb-dl-04B" secondAttribute="leading" constant="8" id="J4R-bg-Svu"/>
                                    <constraint firstItem="RM6-Xl-sbr" firstAttribute="centerY" secondItem="jFb-dl-04B" secondAttribute="centerY" id="JO8-5I-7VK"/>
                                    <constraint firstAttribute="trailing" secondItem="RM6-Xl-sbr" secondAttribute="trailing" constant="8" id="fgP-da-T7L"/>
                                    <constraint firstAttribute="height" constant="40" id="wmA-4U-Bed"/>
                                </constraints>
                            </view>
                        </subviews>
                        <color key="backgroundColor" white="1" alpha="1" colorSpace="calibratedWhite"/>
                        <constraints>
                            <constraint firstItem="jFb-dl-04B" firstAttribute="leading" secondItem="Nli-VX-c0F" secondAttribute="leading" id="48F-eY-voW"/>
                            <constraint firstAttribute="trailing" secondItem="uwc-Mh-9rq" secondAttribute="trailing" id="A2N-Si-Z0s"/>
                            <constraint firstItem="uwc-Mh-9rq" firstAttribute="leading" secondItem="Nli-VX-c0F" secondAttribute="leading" id="BGF-WV-iSy"/>
                            <constraint firstItem="uwc-Mh-9rq" firstAttribute="top" secondItem="jFb-dl-04B" secondAttribute="bottom" id="FH2-Lo-ISQ"/>
                            <constraint firstItem="jFb-dl-04B" firstAttribute="top" secondItem="qaA-LD-o8o" secondAttribute="bottom" id="hTh-iI-Dga"/>
                            <constraint firstAttribute="trailing" secondItem="jFb-dl-04B" secondAttribute="trailing" id="plN-y8-nyY"/>
                            <constraint firstItem="PrG-BL-K5g" firstAttribute="top" secondItem="uwc-Mh-9rq" secondAttribute="bottom" id="z3e-8z-z7K"/>
                        </constraints>
                    </view>
                    <navigationItem key="navigationItem" title="Resultados" id="HNk-lB-a4E">
                        <barButtonItem key="rightBarButtonItem" systemItem="action" id="8AC-NJ-7Rz">
                            <connections>
                                <action selector="actSendCSV:" destination="xsO-ik-JcT" id="aAF-v0-2Xc"/>
                            </connections>
                        </barButtonItem>
                    </navigationItem>
                    <connections>
                        <outlet property="segmentedControl" destination="RM6-Xl-sbr" id="MSQ-va-NSj"/>
                        <outlet property="tableView" destination="uwc-Mh-9rq" id="waa-9x-DtZ"/>
                    </connections>
                </viewController>
                <placeholder placeholderIdentifier="IBFirstResponder" id="Pxu-wp-sjA" userLabel="First Responder" sceneMemberID="firstResponder"/>
            </objects>
            <point key="canvasLocation" x="1416.8" y="912.5937031484259"/>
        </scene>
        <!--Users-->
        <scene sceneID="NAd-rY-F3l">
            <objects>
                <viewController id="PZ2-Sp-tlM" customClass="UsersViewController" customModule="iLoad" customModuleProvider="target" sceneMemberID="viewController">
                    <layoutGuides>
                        <viewControllerLayoutGuide type="top" id="FVG-Yy-1Q1"/>
                        <viewControllerLayoutGuide type="bottom" id="Bhp-XH-fZc"/>
                    </layoutGuides>
                    <view key="view" contentMode="scaleToFill" id="qL9-wT-XD0">
                        <rect key="frame" x="0.0" y="0.0" width="375" height="667"/>
                        <autoresizingMask key="autoresizingMask" widthSizable="YES" heightSizable="YES"/>
                        <subviews>
                            <tableView clipsSubviews="YES" contentMode="scaleToFill" alwaysBounceVertical="YES" dataMode="prototypes" style="plain" separatorStyle="default" rowHeight="73" sectionHeaderHeight="28" sectionFooterHeight="28" translatesAutoresizingMaskIntoConstraints="NO" id="jPO-QG-Z63">
                                <rect key="frame" x="0.0" y="0.0" width="375" height="667"/>
                                <color key="backgroundColor" white="0.0" alpha="0.0" colorSpace="calibratedWhite"/>
                                <color key="separatorColor" white="0.33333333333333331" alpha="1" colorSpace="calibratedWhite"/>
                                <prototypes>
                                    <tableViewCell clipsSubviews="YES" contentMode="scaleToFill" selectionStyle="none" accessoryType="checkmark" indentationWidth="10" reuseIdentifier="UserTableViewCell" editingAccessoryType="checkmark" rowHeight="76" id="8wr-mU-vX1" customClass="UserTableViewCell" customModule="iLoad" customModuleProvider="target">
                                        <rect key="frame" x="0.0" y="28" width="375" height="76"/>
                                        <autoresizingMask key="autoresizingMask"/>
                                        <tableViewCellContentView key="contentView" opaque="NO" clipsSubviews="YES" multipleTouchEnabled="YES" contentMode="center" tableViewCell="8wr-mU-vX1" id="KZw-o7-VmG">
                                            <rect key="frame" x="0.0" y="0.0" width="336" height="75.5"/>
                                            <autoresizingMask key="autoresizingMask"/>
                                            <subviews>
                                                <stackView opaque="NO" contentMode="scaleToFill" axis="vertical" alignment="top" spacing="3" translatesAutoresizingMaskIntoConstraints="NO" id="QVz-oM-uPo">
                                                    <rect key="frame" x="16" y="8" width="162" height="37.5"/>
                                                    <subviews>
                                                        <label opaque="NO" userInteractionEnabled="NO" contentMode="left" horizontalHuggingPriority="251" text="André Santana Ferreira" textAlignment="natural" lineBreakMode="tailTruncation" baselineAdjustment="alignBaselines" adjustsFontSizeToFit="NO" translatesAutoresizingMaskIntoConstraints="NO" id="FWc-iX-eTO">
                                                            <rect key="frame" x="0.0" y="0.0" width="162" height="18.5"/>
                                                            <fontDescription key="fontDescription" type="system" weight="medium" pointSize="15"/>
                                                            <color key="textColor" white="1" alpha="1" colorSpace="calibratedWhite"/>
                                                            <nil key="highlightedColor"/>
                                                        </label>
                                                        <label opaque="NO" userInteractionEnabled="NO" contentMode="left" horizontalHuggingPriority="251" verticalHuggingPriority="251" text="andre@mail.com" textAlignment="right" lineBreakMode="tailTruncation" baselineAdjustment="alignBaselines" adjustsFontSizeToFit="NO" translatesAutoresizingMaskIntoConstraints="NO" id="Kmy-d4-CbQ">
                                                            <rect key="frame" x="0.0" y="21.5" width="101" height="16"/>
                                                            <fontDescription key="fontDescription" type="system" pointSize="13"/>
                                                            <color key="textColor" white="1" alpha="1" colorSpace="calibratedWhite"/>
                                                            <nil key="highlightedColor"/>
                                                        </label>
                                                    </subviews>
                                                </stackView>
                                                <label opaque="NO" userInteractionEnabled="NO" contentMode="left" horizontalHuggingPriority="251" verticalHuggingPriority="251" text="CPF:" textAlignment="right" lineBreakMode="tailTruncation" baselineAdjustment="alignBaselines" adjustsFontSizeToFit="NO" translatesAutoresizingMaskIntoConstraints="NO" id="dQz-eJ-y5z">
                                                    <rect key="frame" x="16" y="53.5" width="24.5" height="13.5"/>
                                                    <fontDescription key="fontDescription" type="system" weight="light" pointSize="11"/>
                                                    <color key="textColor" white="1" alpha="1" colorSpace="calibratedWhite"/>
                                                    <nil key="highlightedColor"/>
                                                </label>
                                                <label opaque="NO" userInteractionEnabled="NO" contentMode="left" horizontalHuggingPriority="251" verticalHuggingPriority="251" text="123.456.789-09" textAlignment="right" lineBreakMode="tailTruncation" baselineAdjustment="alignBaselines" adjustsFontSizeToFit="NO" translatesAutoresizingMaskIntoConstraints="NO" id="3dj-Wi-K7f">
                                                    <rect key="frame" x="44.5" y="53.5" width="88" height="13.5"/>
                                                    <fontDescription key="fontDescription" type="system" weight="medium" pointSize="11"/>
                                                    <color key="textColor" white="1" alpha="1" colorSpace="calibratedWhite"/>
                                                    <nil key="highlightedColor"/>
                                                </label>
                                            </subviews>
                                            <constraints>
                                                <constraint firstAttribute="bottom" secondItem="3dj-Wi-K7f" secondAttribute="bottom" constant="8.5" id="2lm-JF-z1y"/>
                                                <constraint firstItem="dQz-eJ-y5z" firstAttribute="leading" secondItem="KZw-o7-VmG" secondAttribute="leading" constant="16" id="48e-oe-I6C"/>
                                                <constraint firstItem="dQz-eJ-y5z" firstAttribute="centerY" secondItem="3dj-Wi-K7f" secondAttribute="centerY" id="Ofb-kV-z1Q"/>
                                                <constraint firstItem="3dj-Wi-K7f" firstAttribute="leading" secondItem="dQz-eJ-y5z" secondAttribute="trailing" constant="4" id="aa1-Zk-D1x"/>
                                                <constraint firstItem="3dj-Wi-K7f" firstAttribute="top" secondItem="QVz-oM-uPo" secondAttribute="bottom" constant="8" id="mWs-4G-OVQ"/>
                                                <constraint firstItem="QVz-oM-uPo" firstAttribute="top" secondItem="KZw-o7-VmG" secondAttribute="top" constant="8" id="vjh-9d-i8e"/>
                                                <constraint firstItem="QVz-oM-uPo" firstAttribute="leading" secondItem="KZw-o7-VmG" secondAttribute="leading" constant="16" id="zbr-rt-CIp"/>
                                            </constraints>
                                        </tableViewCellContentView>
                                        <color key="backgroundColor" white="0.0" alpha="0.0" colorSpace="calibratedWhite"/>
                                        <color key="tintColor" red="1" green="0.1764705882" blue="0.33333333329999998" alpha="1" colorSpace="calibratedRGB"/>
                                        <connections>
                                            <outlet property="lblCPF" destination="3dj-Wi-K7f" id="w5l-Mx-jqt"/>
                                            <outlet property="lblEmail" destination="Kmy-d4-CbQ" id="S1J-DY-8R3"/>
                                            <outlet property="lblName" destination="FWc-iX-eTO" id="Ru7-NT-7Ea"/>
                                        </connections>
                                    </tableViewCell>
                                </prototypes>
                            </tableView>
                        </subviews>
                        <color key="backgroundColor" white="1" alpha="1" colorSpace="calibratedWhite"/>
                        <constraints>
                            <constraint firstItem="jPO-QG-Z63" firstAttribute="top" secondItem="qL9-wT-XD0" secondAttribute="top" id="2P8-X3-0at"/>
                            <constraint firstItem="Bhp-XH-fZc" firstAttribute="top" secondItem="jPO-QG-Z63" secondAttribute="bottom" id="Adp-ie-dXL"/>
                            <constraint firstAttribute="trailing" secondItem="jPO-QG-Z63" secondAttribute="trailing" id="OdM-g0-nH1"/>
                            <constraint firstItem="jPO-QG-Z63" firstAttribute="leading" secondItem="qL9-wT-XD0" secondAttribute="leading" id="YsG-IW-qGc"/>
                        </constraints>
                    </view>
                    <navigationItem key="navigationItem" title="Users" id="dBS-Qh-zVM">
                        <barButtonItem key="leftBarButtonItem" title="Fechar" id="BmD-X1-klJ">
                            <connections>
                                <action selector="actBack:" destination="PZ2-Sp-tlM" id="lzZ-Uc-427"/>
                            </connections>
                        </barButtonItem>
                        <barButtonItem key="rightBarButtonItem" systemItem="add" id="geo-IN-45x">
                            <connections>
                                <action selector="actAddUser:" destination="PZ2-Sp-tlM" id="dgs-GG-kVf"/>
                            </connections>
                        </barButtonItem>
                    </navigationItem>
                    <connections>
                        <outlet property="tableView" destination="jPO-QG-Z63" id="yqx-By-m76"/>
                    </connections>
                </viewController>
                <placeholder placeholderIdentifier="IBFirstResponder" id="E2o-V0-FFu" userLabel="First Responder" sceneMemberID="firstResponder"/>
            </objects>
            <point key="canvasLocation" x="2976.8000000000002" y="-987.25637181409309"/>
        </scene>
        <!--Exercises View Controller-->
        <scene sceneID="tne-QT-ifu">
            <objects>
                <viewController storyboardIdentifier="exerciseTable" id="BYZ-38-t0r" customClass="LPExercisesViewController" customModule="iLoad" customModuleProvider="target" sceneMemberID="viewController">
                    <layoutGuides>
                        <viewControllerLayoutGuide type="top" id="y3c-jy-aDJ"/>
                        <viewControllerLayoutGuide type="bottom" id="wfy-db-euE"/>
                    </layoutGuides>
                    <view key="view" contentMode="scaleToFill" id="8bC-Xf-vdC">
                        <rect key="frame" x="0.0" y="0.0" width="375" height="667"/>
                        <autoresizingMask key="autoresizingMask" widthSizable="YES" heightSizable="YES"/>
                        <subviews>
                            <tableView clipsSubviews="YES" contentMode="scaleToFill" alwaysBounceVertical="YES" dataMode="prototypes" style="grouped" separatorStyle="default" rowHeight="44" sectionHeaderHeight="18" sectionFooterHeight="18" translatesAutoresizingMaskIntoConstraints="NO" id="EkX-bF-8De">
                                <rect key="frame" x="0.0" y="0.0" width="375" height="667"/>
                                <color key="backgroundColor" red="0.20000000300000001" green="0.20000000300000001" blue="0.20000000300000001" alpha="1" colorSpace="calibratedRGB"/>
                                <color key="separatorColor" red="0.29803922770000002" green="0.29803922770000002" blue="0.29803922770000002" alpha="1" colorSpace="calibratedRGB"/>
                                <color key="sectionIndexBackgroundColor" red="0.29803922770000002" green="0.29803922770000002" blue="0.29803922770000002" alpha="1" colorSpace="calibratedRGB"/>
                                <prototypes>
                                    <tableViewCell clipsSubviews="YES" contentMode="scaleToFill" selectionStyle="default" indentationWidth="10" reuseIdentifier="exerciseCell" id="idT-JM-K4l" customClass="LPTableViewExerciseCell" customModule="iLoad" customModuleProvider="target">
                                        <rect key="frame" x="0.0" y="55.5" width="375" height="44"/>
                                        <autoresizingMask key="autoresizingMask"/>
                                        <tableViewCellContentView key="contentView" opaque="NO" clipsSubviews="YES" multipleTouchEnabled="YES" contentMode="center" tableViewCell="idT-JM-K4l" id="cSM-KK-ltZ">
                                            <rect key="frame" x="0.0" y="0.0" width="375" height="43.5"/>
                                            <autoresizingMask key="autoresizingMask"/>
                                            <subviews>
                                                <label opaque="NO" userInteractionEnabled="NO" contentMode="left" horizontalHuggingPriority="251" verticalHuggingPriority="251" text="Label" textAlignment="natural" lineBreakMode="tailTruncation" baselineAdjustment="alignBaselines" adjustsFontSizeToFit="NO" translatesAutoresizingMaskIntoConstraints="NO" id="c2I-ke-43e">
                                                    <rect key="frame" x="16" y="11.5" width="42" height="21"/>
                                                    <fontDescription key="fontDescription" type="system" pointSize="17"/>
                                                    <nil key="textColor"/>
                                                    <nil key="highlightedColor"/>
                                                </label>
                                                <label opaque="NO" userInteractionEnabled="NO" contentMode="left" horizontalHuggingPriority="251" verticalHuggingPriority="251" text="Label" textAlignment="natural" lineBreakMode="tailTruncation" baselineAdjustment="alignBaselines" adjustsFontSizeToFit="NO" translatesAutoresizingMaskIntoConstraints="NO" id="xhp-1H-Dru">
                                                    <rect key="frame" x="332" y="13.5" width="35" height="17"/>
                                                    <fontDescription key="fontDescription" type="system" weight="light" pointSize="14"/>
                                                    <nil key="textColor"/>
                                                    <nil key="highlightedColor"/>
                                                </label>
                                            </subviews>
                                            <constraints>
                                                <constraint firstItem="xhp-1H-Dru" firstAttribute="centerY" secondItem="cSM-KK-ltZ" secondAttribute="centerY" id="3XN-m3-v82"/>
                                                <constraint firstItem="c2I-ke-43e" firstAttribute="leading" secondItem="cSM-KK-ltZ" secondAttribute="leading" constant="16" id="BBy-b4-3rT"/>
                                                <constraint firstAttribute="trailing" secondItem="xhp-1H-Dru" secondAttribute="trailing" constant="8" id="X0z-c4-qfL"/>
                                                <constraint firstItem="c2I-ke-43e" firstAttribute="centerY" secondItem="cSM-KK-ltZ" secondAttribute="centerY" id="hnu-tr-myP"/>
                                            </constraints>
                                        </tableViewCellContentView>
                                        <color key="backgroundColor" red="0.40000000600000002" green="0.40000000600000002" blue="0.40000000600000002" alpha="1" colorSpace="calibratedRGB"/>
                                        <connections>
                                            <outlet property="lblExerciseDetail" destination="xhp-1H-Dru" id="kC5-oJ-n4z"/>
                                            <outlet property="lblExerciseName" destination="c2I-ke-43e" id="RTG-gc-T9E"/>
                                        </connections>
                                    </tableViewCell>
                                </prototypes>
                            </tableView>
                        </subviews>
                        <color key="backgroundColor" red="1" green="1" blue="1" alpha="1" colorSpace="custom" customColorSpace="sRGB"/>
                        <constraints>
                            <constraint firstItem="EkX-bF-8De" firstAttribute="centerY" secondItem="8bC-Xf-vdC" secondAttribute="centerY" id="EC1-mX-O52"/>
                            <constraint firstItem="EkX-bF-8De" firstAttribute="centerX" secondItem="8bC-Xf-vdC" secondAttribute="centerX" id="anb-tg-vN8"/>
                            <constraint firstItem="EkX-bF-8De" firstAttribute="height" secondItem="8bC-Xf-vdC" secondAttribute="height" id="czF-qe-3p5"/>
                            <constraint firstItem="EkX-bF-8De" firstAttribute="width" secondItem="8bC-Xf-vdC" secondAttribute="width" id="dTR-29-gBI"/>
                        </constraints>
                    </view>
                    <navigationItem key="navigationItem" id="3ec-b9-xg5">
                        <barButtonItem key="leftBarButtonItem" image="contacts" id="O3k-lA-taG">
                            <connections>
                                <segue destination="rTH-ek-t28" kind="presentation" identifier="segueUsers" id="YqS-mG-S01"/>
                            </connections>
                        </barButtonItem>
                        <barButtonItem key="rightBarButtonItem" systemItem="add" id="rHD-Cs-1Ru">
                            <connections>
                                <action selector="actAddExercise:" destination="BYZ-38-t0r" id="giV-qH-oxv"/>
                            </connections>
                        </barButtonItem>
                    </navigationItem>
                    <connections>
                        <outlet property="exercisesTableView" destination="EkX-bF-8De" id="b7m-bg-jfU"/>
                    </connections>
                </viewController>
                <placeholder placeholderIdentifier="IBFirstResponder" id="dkx-z0-nzr" sceneMemberID="firstResponder"/>
            </objects>
            <point key="canvasLocation" x="1888.8" y="-246.02698650674665"/>
        </scene>
        <!--Exercise Results View Controller-->
        <scene sceneID="DKg-ao-6Pg">
            <objects>
                <viewController storyboardIdentifier="ExerciseTimer" id="n1t-uP-gcG" customClass="LPExerciseResultsViewController" customModule="iLoad" customModuleProvider="target" sceneMemberID="viewController">
                    <layoutGuides>
                        <viewControllerLayoutGuide type="top" id="gA0-CC-rcc"/>
                        <viewControllerLayoutGuide type="bottom" id="LGy-q6-qQe"/>
                    </layoutGuides>
                    <view key="view" contentMode="scaleToFill" id="JbQ-U3-top">
                        <rect key="frame" x="0.0" y="0.0" width="375" height="667"/>
                        <autoresizingMask key="autoresizingMask" widthSizable="YES" heightSizable="YES"/>
                        <subviews>
                            <tableView clipsSubviews="YES" contentMode="scaleToFill" alwaysBounceVertical="YES" dataMode="prototypes" style="plain" separatorStyle="default" allowsSelection="NO" rowHeight="75" sectionHeaderHeight="28" sectionFooterHeight="28" translatesAutoresizingMaskIntoConstraints="NO" id="Ax5-zi-S3Z">
                                <rect key="frame" x="0.0" y="403" width="375" height="264"/>
                                <color key="backgroundColor" white="1" alpha="1" colorSpace="calibratedWhite"/>
                                <constraints>
                                    <constraint firstAttribute="height" constant="264" id="kAx-oy-cGr"/>
                                </constraints>
                                <color key="separatorColor" red="0.20000000300000001" green="0.20000000300000001" blue="0.20000000300000001" alpha="1" colorSpace="calibratedRGB"/>
                                <prototypes>
                                    <tableViewCell clipsSubviews="YES" contentMode="scaleToFill" selectionStyle="default" indentationWidth="10" reuseIdentifier="repetitionsCell" rowHeight="75" id="NdM-iH-rKI" customClass="LPRepetitionResumeTableViewCell" customModule="iLoad" customModuleProvider="target">
                                        <rect key="frame" x="0.0" y="28" width="375" height="75"/>
                                        <autoresizingMask key="autoresizingMask"/>
                                        <tableViewCellContentView key="contentView" opaque="NO" clipsSubviews="YES" multipleTouchEnabled="YES" contentMode="center" tableViewCell="NdM-iH-rKI" id="GUf-5h-6IN">
                                            <rect key="frame" x="0.0" y="0.0" width="375" height="74.5"/>
                                            <autoresizingMask key="autoresizingMask"/>
                                            <subviews>
                                                <label opaque="NO" userInteractionEnabled="NO" contentMode="left" horizontalHuggingPriority="251" verticalHuggingPriority="251" text="1:30,34" textAlignment="natural" lineBreakMode="tailTruncation" baselineAdjustment="alignBaselines" adjustsFontSizeToFit="NO" translatesAutoresizingMaskIntoConstraints="NO" id="Avd-3G-ieN">
                                                    <rect key="frame" x="282" y="27" width="58" height="21"/>
                                                    <constraints>
                                                        <constraint firstAttribute="height" constant="21" id="orf-gB-Qjb"/>
                                                    </constraints>
                                                    <fontDescription key="fontDescription" type="system" pointSize="17"/>
                                                    <nil key="textColor"/>
                                                    <nil key="highlightedColor"/>
                                                </label>
                                                <label opaque="NO" userInteractionEnabled="NO" contentMode="left" horizontalHuggingPriority="251" verticalHuggingPriority="251" text="1" textAlignment="natural" lineBreakMode="tailTruncation" baselineAdjustment="alignBaselines" adjustsFontSizeToFit="NO" translatesAutoresizingMaskIntoConstraints="NO" id="6UP-2A-NWR">
                                                    <rect key="frame" x="35" y="27" width="8" height="21"/>
                                                    <fontDescription key="fontDescription" type="system" pointSize="17"/>
                                                    <nil key="textColor"/>
                                                    <nil key="highlightedColor"/>
                                                </label>
                                                <label opaque="NO" userInteractionEnabled="NO" contentMode="left" horizontalHuggingPriority="251" verticalHuggingPriority="251" text="900W" textAlignment="natural" lineBreakMode="tailTruncation" baselineAdjustment="alignBaselines" adjustsFontSizeToFit="NO" translatesAutoresizingMaskIntoConstraints="NO" id="YcV-xd-1Qh">
                                                    <rect key="frame" x="164" y="27" width="47" height="21"/>
                                                    <constraints>
                                                        <constraint firstAttribute="height" constant="21" id="5xV-rP-Kwx"/>
                                                    </constraints>
                                                    <fontDescription key="fontDescription" type="system" pointSize="17"/>
                                                    <nil key="textColor"/>
                                                    <nil key="highlightedColor"/>
                                                </label>
                                            </subviews>
                                            <constraints>
                                                <constraint firstItem="Avd-3G-ieN" firstAttribute="centerY" secondItem="GUf-5h-6IN" secondAttribute="centerY" id="3pJ-U3-5G6"/>
                                                <constraint firstItem="YcV-xd-1Qh" firstAttribute="centerY" secondItem="GUf-5h-6IN" secondAttribute="centerY" id="5N9-CR-YmJ"/>
                                                <constraint firstItem="6UP-2A-NWR" firstAttribute="centerY" secondItem="GUf-5h-6IN" secondAttribute="centerY" id="LaU-2u-GyM"/>
                                                <constraint firstAttribute="trailingMargin" secondItem="Avd-3G-ieN" secondAttribute="trailing" constant="20" id="U5t-ee-mFf"/>
                                                <constraint firstItem="YcV-xd-1Qh" firstAttribute="centerX" secondItem="GUf-5h-6IN" secondAttribute="centerX" id="gxb-nt-rPW"/>
                                                <constraint firstItem="6UP-2A-NWR" firstAttribute="leading" secondItem="GUf-5h-6IN" secondAttribute="leadingMargin" constant="20" id="nWd-zG-As0"/>
                                            </constraints>
                                        </tableViewCellContentView>
                                        <connections>
                                            <outlet property="exerciseWorkLabel" destination="YcV-xd-1Qh" id="qZc-rP-Oxo"/>
                                            <outlet property="numberOfRepetitionsLabel" destination="6UP-2A-NWR" id="37U-ED-3yR"/>
                                            <outlet property="repetitionDurationLabel" destination="Avd-3G-ieN" id="hmc-uF-WXn"/>
                                        </connections>
                                    </tableViewCell>
                                </prototypes>
                            </tableView>
                            <label opaque="NO" userInteractionEnabled="NO" contentMode="left" horizontalHuggingPriority="251" verticalHuggingPriority="251" text="0:00,00" textAlignment="center" lineBreakMode="tailTruncation" baselineAdjustment="alignBaselines" adjustsFontSizeToFit="NO" translatesAutoresizingMaskIntoConstraints="NO" id="dWu-TA-bED">
                                <rect key="frame" x="98.5" y="154.5" width="178" height="69"/>
                                <color key="backgroundColor" white="0.0" alpha="0.0" colorSpace="custom" customColorSpace="genericGamma22GrayColorSpace"/>
                                <color key="tintColor" red="1" green="1" blue="1" alpha="1" colorSpace="calibratedRGB"/>
                                <constraints>
                                    <constraint firstAttribute="height" constant="69" id="BZF-h3-qeJ"/>
                                    <constraint firstAttribute="width" constant="178" id="MVL-pK-FVy"/>
                                </constraints>
                                <fontDescription key="fontDescription" type="system" pointSize="40"/>
                                <color key="textColor" red="0.90196079019999997" green="0.90196079019999997" blue="0.90196079019999997" alpha="1" colorSpace="calibratedRGB"/>
                                <color key="highlightedColor" red="1" green="1" blue="1" alpha="1" colorSpace="calibratedRGB"/>
                            </label>
                            <button opaque="NO" contentMode="scaleToFill" contentHorizontalAlignment="center" contentVerticalAlignment="center" buttonType="roundedRect" lineBreakMode="middleTruncation" translatesAutoresizingMaskIntoConstraints="NO" id="9Dw-8B-aQw">
                                <rect key="frame" x="16" y="293.5" width="343" height="80"/>
                                <color key="backgroundColor" red="0.60134613513946533" green="0.89421534538269043" blue="0.27430447936058044" alpha="1" colorSpace="custom" customColorSpace="displayP3"/>
                                <constraints>
                                    <constraint firstAttribute="height" constant="80" id="wFH-Vy-ChH"/>
                                </constraints>
                                <state key="normal" title="Começar">
                                    <color key="titleColor" red="0.0" green="0.0" blue="0.0" alpha="1" colorSpace="calibratedRGB"/>
                                </state>
                                <connections>
                                    <action selector="startTimer:" destination="n1t-uP-gcG" eventType="touchUpInside" id="jSs-8W-cQj"/>
                                </connections>
                            </button>
                            <button opaque="NO" contentMode="center" contentHorizontalAlignment="center" contentVerticalAlignment="center" buttonType="roundedRect" lineBreakMode="middleTruncation" translatesAutoresizingMaskIntoConstraints="NO" id="tNj-O4-2ep">
                                <rect key="frame" x="16" y="25" width="343" height="80"/>
                                <color key="backgroundColor" red="0.92130249738693237" green="0.26530048251152039" blue="0.35292041301727295" alpha="1" colorSpace="custom" customColorSpace="displayP3"/>
                                <constraints>
                                    <constraint firstAttribute="height" relation="greaterThanOrEqual" constant="80" id="swZ-jJ-Mhf"/>
                                </constraints>
                                <fontDescription key="fontDescription" type="system" weight="medium" pointSize="15"/>
                                <state key="normal" title="Finalizar exercício">
                                    <color key="titleColor" red="0.80000001190000003" green="0.80000001190000003" blue="0.80000001190000003" alpha="1" colorSpace="calibratedRGB"/>
                                </state>
                                <connections>
                                    <action selector="countRepetitions:" destination="n1t-uP-gcG" eventType="touchUpInside" id="SGm-04-qhI"/>
                                </connections>
                            </button>
                            <stackView opaque="NO" contentMode="scaleToFill" axis="vertical" translatesAutoresizingMaskIntoConstraints="NO" id="JJL-Kb-pGs">
                                <rect key="frame" x="135" y="125" width="105" height="42"/>
                                <subviews>
                                    <label opaque="NO" userInteractionEnabled="NO" contentMode="center" horizontalHuggingPriority="251" verticalHuggingPriority="251" text="0 J" textAlignment="center" lineBreakMode="tailTruncation" baselineAdjustment="alignBaselines" adjustsFontSizeToFit="NO" translatesAutoresizingMaskIntoConstraints="NO" id="0ib-0P-1kS">
                                        <rect key="frame" x="0.0" y="0.0" width="105" height="21"/>
                                        <color key="tintColor" red="1" green="1" blue="1" alpha="1" colorSpace="calibratedRGB"/>
                                        <constraints>
                                            <constraint firstAttribute="height" constant="21" id="UXi-Lc-h0h"/>
                                        </constraints>
                                        <fontDescription key="fontDescription" type="system" pointSize="17"/>
                                        <color key="textColor" red="0.90196079019999997" green="0.90196079019999997" blue="0.90196079019999997" alpha="1" colorSpace="calibratedRGB"/>
                                        <color key="highlightedColor" red="1" green="1" blue="1" alpha="1" colorSpace="calibratedRGB"/>
                                    </label>
                                    <label opaque="NO" userInteractionEnabled="NO" contentMode="center" horizontalHuggingPriority="251" verticalHuggingPriority="251" text="Trabalho total" textAlignment="center" lineBreakMode="tailTruncation" baselineAdjustment="alignBaselines" adjustsFontSizeToFit="NO" translatesAutoresizingMaskIntoConstraints="NO" id="OyX-mj-TpG">
                                        <rect key="frame" x="0.0" y="21" width="105" height="21"/>
                                        <color key="tintColor" red="1" green="1" blue="1" alpha="1" colorSpace="calibratedRGB"/>
                                        <constraints>
                                            <constraint firstAttribute="height" constant="21" id="sbf-CZ-mCy"/>
                                        </constraints>
                                        <fontDescription key="fontDescription" type="system" pointSize="17"/>
                                        <color key="textColor" red="0.90196079019999997" green="0.90196079019999997" blue="0.90196079019999997" alpha="1" colorSpace="calibratedRGB"/>
                                        <color key="highlightedColor" red="1" green="1" blue="1" alpha="1" colorSpace="calibratedRGB"/>
                                    </label>
                                </subviews>
                            </stackView>
                            <label hidden="YES" opaque="NO" userInteractionEnabled="NO" contentMode="left" horizontalHuggingPriority="251" verticalHuggingPriority="251" text="Tempo total" textAlignment="natural" lineBreakMode="tailTruncation" baselineAdjustment="alignBaselines" adjustsFontSizeToFit="NO" translatesAutoresizingMaskIntoConstraints="NO" id="V0d-wv-L6p">
                                <rect key="frame" x="16" y="147" width="90.5" height="20.5"/>
                                <color key="tintColor" red="1" green="1" blue="1" alpha="1" colorSpace="calibratedRGB"/>
                                <fontDescription key="fontDescription" type="system" pointSize="17"/>
                                <color key="textColor" red="0.90196079019999997" green="0.90196079019999997" blue="0.90196079019999997" alpha="1" colorSpace="calibratedRGB"/>
                                <color key="highlightedColor" red="1" green="1" blue="1" alpha="1" colorSpace="calibratedRGB"/>
                            </label>
                            <label hidden="YES" opaque="NO" userInteractionEnabled="NO" contentMode="left" horizontalHuggingPriority="251" verticalHuggingPriority="251" text="0:00,00" textAlignment="center" lineBreakMode="tailTruncation" baselineAdjustment="alignBaselines" adjustsFontSizeToFit="NO" translatesAutoresizingMaskIntoConstraints="NO" id="hxn-ll-vib">
                                <rect key="frame" x="28" y="124" width="66.5" height="23"/>
                                <color key="tintColor" red="1" green="1" blue="1" alpha="1" colorSpace="calibratedRGB"/>
                                <fontDescription key="fontDescription" type="system" pointSize="19"/>
                                <color key="textColor" red="0.90196079019999997" green="0.90196079019999997" blue="0.90196079019999997" alpha="1" colorSpace="calibratedRGB"/>
                                <color key="highlightedColor" red="1" green="1" blue="1" alpha="1" colorSpace="calibratedRGB"/>
                            </label>
                        </subviews>
                        <color key="backgroundColor" red="0.20000000300000001" green="0.20000000300000001" blue="0.20000000300000001" alpha="1" colorSpace="calibratedRGB"/>
                        <constraints>
                            <constraint firstItem="JJL-Kb-pGs" firstAttribute="top" relation="greaterThanOrEqual" secondItem="tNj-O4-2ep" secondAttribute="bottom" constant="20" id="2sl-Ff-jRB"/>
                            <constraint firstItem="hxn-ll-vib" firstAttribute="centerX" secondItem="V0d-wv-L6p" secondAttribute="centerX" id="3vU-c0-BW2"/>
                            <constraint firstAttribute="trailing" secondItem="9Dw-8B-aQw" secondAttribute="trailing" constant="16" id="4tQ-K9-eW4"/>
                            <constraint firstItem="tNj-O4-2ep" firstAttribute="top" secondItem="gA0-CC-rcc" secondAttribute="bottom" constant="5" id="5kE-a4-0E5"/>
                            <constraint firstItem="Ax5-zi-S3Z" firstAttribute="leading" secondItem="JbQ-U3-top" secondAttribute="leading" id="AM3-9W-aPm"/>
                            <constraint firstItem="hxn-ll-vib" firstAttribute="centerY" secondItem="0ib-0P-1kS" secondAttribute="centerY" id="CBd-PO-TGj"/>
                            <constraint firstItem="LGy-q6-qQe" firstAttribute="top" secondItem="Ax5-zi-S3Z" secondAttribute="bottom" id="Cj4-zd-9oc"/>
                            <constraint firstItem="9Dw-8B-aQw" firstAttribute="top" secondItem="dWu-TA-bED" secondAttribute="bottom" constant="70" id="DGP-l4-TIi"/>
                            <constraint firstItem="dWu-TA-bED" firstAttribute="top" relation="greaterThanOrEqual" secondItem="JJL-Kb-pGs" secondAttribute="bottom" priority="900" constant="15" id="JuX-mg-qhQ"/>
                            <constraint firstAttribute="trailing" secondItem="tNj-O4-2ep" secondAttribute="trailing" constant="16" id="KXj-QP-Y8u"/>
                            <constraint firstItem="9Dw-8B-aQw" firstAttribute="leading" secondItem="JbQ-U3-top" secondAttribute="leading" constant="16" id="NfK-9O-e2y"/>
                            <constraint firstItem="V0d-wv-L6p" firstAttribute="top" secondItem="hxn-ll-vib" secondAttribute="bottom" id="Qyi-fC-heJ"/>
                            <constraint firstItem="9Dw-8B-aQw" firstAttribute="centerX" secondItem="JbQ-U3-top" secondAttribute="centerX" id="Uz5-J4-09j"/>
                            <constraint firstItem="dWu-TA-bED" firstAttribute="centerX" secondItem="JbQ-U3-top" secondAttribute="centerX" id="c3z-0f-q1k"/>
                            <constraint firstItem="V0d-wv-L6p" firstAttribute="leading" secondItem="JbQ-U3-top" secondAttribute="leading" constant="16" id="dDg-tg-0ic"/>
                            <constraint firstItem="9Dw-8B-aQw" firstAttribute="centerY" secondItem="JbQ-U3-top" secondAttribute="centerY" id="fWM-VQ-fxR"/>
                            <constraint firstItem="tNj-O4-2ep" firstAttribute="leading" secondItem="JbQ-U3-top" secondAttribute="leading" constant="16" id="pHH-Y6-xlH"/>
                            <constraint firstItem="JJL-Kb-pGs" firstAttribute="centerX" secondItem="JbQ-U3-top" secondAttribute="centerX" id="tx4-Jj-ej4"/>
                            <constraint firstAttribute="trailing" secondItem="Ax5-zi-S3Z" secondAttribute="trailing" id="zAY-3A-Pgb"/>
                        </constraints>
                    </view>
                    <connections>
                        <outlet property="currentDurationLabel" destination="dWu-TA-bED" id="p5A-iW-1kd"/>
                        <outlet property="repetitionsButton" destination="tNj-O4-2ep" id="9mK-sC-xCe"/>
                        <outlet property="repetitionsResumeTableView" destination="Ax5-zi-S3Z" id="2Zh-sD-lsw"/>
                        <outlet property="startButton" destination="9Dw-8B-aQw" id="Kd2-Tm-EX3"/>
                        <outlet property="totalDurationLabel" destination="hxn-ll-vib" id="qQ4-45-EnB"/>
                        <outlet property="totalWorkLabel" destination="0ib-0P-1kS" id="MQo-8r-SJE"/>
                    </connections>
                </viewController>
                <placeholder placeholderIdentifier="IBFirstResponder" id="3cR-y4-Bfb" userLabel="First Responder" sceneMemberID="firstResponder"/>
            </objects>
            <point key="canvasLocation" x="2812" y="-184.85757121439281"/>
        </scene>
        <!--Exercícios-->
        <scene sceneID="SYH-p7-has">
            <objects>
                <navigationController automaticallyAdjustsScrollViewInsets="NO" id="PsI-cL-CHN" sceneMemberID="viewController">
                    <tabBarItem key="tabBarItem" title="Exercícios" image="Exercise" selectedImage="ExerciseFilled" id="wSR-Bp-d0z"/>
                    <toolbarItems/>
                    <navigationBar key="navigationBar" contentMode="scaleToFill" id="7ad-ph-nQe">
                        <rect key="frame" x="0.0" y="20" width="375" height="44"/>
                        <autoresizingMask key="autoresizingMask"/>
                    </navigationBar>
                    <nil name="viewControllers"/>
                    <connections>
                        <segue destination="BYZ-38-t0r" kind="relationship" relationship="rootViewController" id="wh9-SR-xnu"/>
                    </connections>
                </navigationController>
                <placeholder placeholderIdentifier="IBFirstResponder" id="cLE-X9-Yk7" userLabel="First Responder" sceneMemberID="firstResponder"/>
            </objects>
            <point key="canvasLocation" x="1076" y="137.18140929535232"/>
        </scene>
        <!--Resultados-->
        <scene sceneID="rnf-Kz-a8f">
            <objects>
                <navigationController id="aE8-Kh-NqK" sceneMemberID="viewController">
                    <tabBarItem key="tabBarItem" title="Resultados" image="Activities" selectedImage="ActivitiesFilled" id="Jn3-Mf-Bsm"/>
                    <navigationBar key="navigationBar" contentMode="scaleToFill" id="NX3-cg-N6v">
                        <rect key="frame" x="0.0" y="20" width="375" height="44"/>
                        <autoresizingMask key="autoresizingMask"/>
                    </navigationBar>
                    <connections>
                        <segue destination="xsO-ik-JcT" kind="relationship" relationship="rootViewController" id="I0n-6D-k35"/>
                    </connections>
                </navigationController>
                <placeholder placeholderIdentifier="IBFirstResponder" id="z2X-yH-hue" userLabel="First Responder" sceneMemberID="firstResponder"/>
            </objects>
            <point key="canvasLocation" x="527" y="914"/>
        </scene>
        <!--Tab Bar Controller-->
        <scene sceneID="fOB-p2-V24">
            <objects>
                <tabBarController automaticallyAdjustsScrollViewInsets="NO" id="Jvt-3n-pKN" sceneMemberID="viewController">
                    <toolbarItems/>
                    <tabBar key="tabBar" contentMode="scaleToFill" id="bPY-Qk-8PQ">
                        <rect key="frame" x="0.0" y="0.0" width="1000" height="1000"/>
                        <autoresizingMask key="autoresizingMask"/>
                        <color key="backgroundColor" white="0.0" alpha="0.0" colorSpace="calibratedWhite"/>
                    </tabBar>
                    <connections>
                        <segue destination="PsI-cL-CHN" kind="relationship" relationship="viewControllers" id="bf1-YX-QMW"/>
                        <segue destination="aE8-Kh-NqK" kind="relationship" relationship="viewControllers" id="YxM-Aq-M54"/>
                    </connections>
                </tabBarController>
                <placeholder placeholderIdentifier="IBFirstResponder" id="9I5-Bb-hXu" userLabel="First Responder" sceneMemberID="firstResponder"/>
            </objects>
            <point key="canvasLocation" x="136.80000000000001" y="137.18140929535232"/>
        </scene>
        <!--Navigation Controller-->
        <scene sceneID="s5T-Qv-jIb">
            <objects>
                <navigationController automaticallyAdjustsScrollViewInsets="NO" id="rTH-ek-t28" sceneMemberID="viewController">
                    <toolbarItems/>
                    <navigationBar key="navigationBar" contentMode="scaleToFill" id="Y50-cg-OsO">
                        <rect key="frame" x="0.0" y="20" width="375" height="44"/>
                        <autoresizingMask key="autoresizingMask"/>
                    </navigationBar>
                    <nil name="viewControllers"/>
                    <connections>
                        <segue destination="PZ2-Sp-tlM" kind="relationship" relationship="rootViewController" id="kfd-fj-d1M"/>
                    </connections>
                </navigationController>
                <placeholder placeholderIdentifier="IBFirstResponder" id="Ipn-dn-uEf" userLabel="First Responder" sceneMemberID="firstResponder"/>
            </objects>
            <point key="canvasLocation" x="2073" y="-1002"/>
        </scene>
    </scenes>
    <resources>
        <image name="Activities" width="50" height="50"/>
        <image name="ActivitiesFilled" width="50" height="50"/>
        <image name="Exercise" width="50" height="50"/>
        <image name="ExerciseFilled" width="50" height="50"/>
        <image name="contacts" width="44" height="44"/>
    </resources>
</document>
