# Supplementary material for: Validity of the iLOAD® app for resistance training monitoring
Source: PeerJ. 2019 Aug 7;7:e7372. doi: 10.7717/peerj.7372 (PMC6689219; doi:10.7717/peerj.7372)
Supplement: Supplemental Information 2 — Zip file with code. [file peerj-07-7372-s002.zip › iLoad/iLoadProject/Exercise.swift]

//
//  Exercise.swift
//  iLoadProject
//
//  Created by Andre Santana Ferreira on 22/02/17.
//  Copyright © 2017 iLoadProject. All rights reserved.
//

import Foundation

class Exercise: NSObject {
    
    var idExercise: Int64!
    var name: String!
    var detail: String?
    
    
    
}
