# Supplementary material for: Validity of the iLOAD® app for resistance training monitoring
Source: PeerJ. 2019 Aug 7;7:e7372. doi: 10.7717/peerj.7372 (PMC6689219; doi:10.7717/peerj.7372)
Supplement: Supplemental Information 2 — Zip file with code. [file peerj-07-7372-s002.zip › iLoad/iLoadProject/UIView+Util.swift]

//
//  UIView+Util.swift
//  iLoadProject
//
//  Created by Andre Santana Ferreira on 21/02/17.
//  Copyright © 2017 iLoadProject. All rights reserved.
//

import Foundation
import UIKit

extension UIView {
    func createGradientLayer(_ beginColor: UIColor = UIColor.beginGradient,_ endColor: UIColor = UIColor.endGradient) {
        let gradientLayer = CAGradientLayer()
        
        gradientLayer.frame = self.bounds
        
        gradientLayer.colors = [beginColor.cgColor, endColor.cgColor]
        
        self.layer.insertSublayer(gradientLayer, at: 0)
    }
}
