# Supplementary material for: Validity of the iLOAD® app for resistance training monitoring
Source: PeerJ. 2019 Aug 7;7:e7372. doi: 10.7717/peerj.7372 (PMC6689219; doi:10.7717/peerj.7372)
Supplement: Supplemental Information 2 — Zip file with code. [file peerj-07-7372-s002.zip › iLoad/iLoadProject/Info.plist]

<?xml version="1.0" encoding="UTF-8"?>
<!DOCTYPE plist PUBLIC "-//Apple//DTD PLIST 1.0//EN" "http://www.apple.com/DTDs/PropertyList-1.0.dtd">
<plist version="1.0">
<dict>
	<key>CFBundleDevelopmentRegion</key>
	<string>en</string>
	<key>CFBundleDisplayName</key>
	<string>iLoad</string>
	<key>CFBundleExecutable</key>
	<string>$(EXECUTABLE_NAME)</string>
	<key>CFBundleIdentifier</key>
	<string>$(PRODUCT_BUNDLE_IDENTIFIER)</string>
	<key>CFBundleInfoDictionaryVersion</key>
	<string>6.0</string>
	<key>CFBundleName</key>
	<string>$(PRODUCT_NAME)</string>
	<key>CFBundlePackageType</key>
	<string>APPL</string>
	<key>CFBundleShortVersionString</key>
	<string>1.0</string>
	<key>CFBundleVersion</key>
	<string>0007</string>
	<key>LSRequiresIPhoneOS</key>
	<true/>
	<key>NSMicrophoneUsageDescription</key>
	<string>Your microphone will be used to record your speech when you switch on the "recording" button.</string>
	<key>NSSpeechRecognitionUsageDescription</key>
	<string>Speech recognition will be used to determine which words you speak into this device's microphone.</string>
	<key>UILaunchStoryboardName</key>
	<string>LaunchScreen</string>
	<key>UIMainStoryboardFile</key>
	<string>Main</string>
	<key>UIRequiredDeviceCapabilities</key>
	<array>
		<string>armv7</string>
	</array>
	<key>UISupportedInterfaceOrientations</key>
	<array>
		<string>UIInterfaceOrientationPortrait</string>
	</array>
	<key>UISupportedInterfaceOrientations~ipad</key>
	<array>
		<string>UIInterfaceOrientationPortrait</string>
		<string>UIInterfaceOrientationPortraitUpsideDown</string>
		<string>UIInterfaceOrientationLandscapeLeft</string>
		<string>UIInterfaceOrientationLandscapeRight</string>
	</array>
	<key>UIViewControllerBasedStatusBarAppearance</key>
	<false/>
</dict>
</plist>
