# Supplementary material for: Validity of the iLOAD® app for resistance training monitoring
Source: PeerJ. 2019 Aug 7;7:e7372. doi: 10.7717/peerj.7372 (PMC6689219; doi:10.7717/peerj.7372)
Supplement: Supplemental Information 2 — Zip file with code. [file peerj-07-7372-s002.zip › iLoad/iLoadProject/LPTableViewExerciseCell.swift]

//
//  LPTableViewCell.swift
//  iLoadProject
//
//  Created by Lucas Araujo on 28/10/16.
//  Copyright © 2016 iLoadProject. All rights reserved.
//

import UIKit

class LPTableViewExerciseCell: UITableViewCell {

    @IBOutlet weak var lblExerciseDetail: UILabel!
    @IBOutlet weak var lblExerciseName: UILabel!
    
    func setup(exercise:LPExercise){
        
    }
    
    override func awakeFromNib() {
        super.awakeFromNib()
    }

    override func setSelected(_ selected: Bool, animated: Bool) {
        super.setSelected(selected, animated: animated)

        // Configure the view for the selected state
    }

}
