# Supplementary material for: Validity of the iLOAD® app for resistance training monitoring
Source: PeerJ. 2019 Aug 7;7:e7372. doi: 10.7717/peerj.7372 (PMC6689219; doi:10.7717/peerj.7372)
Supplement: Supplemental Information 2 — Zip file with code. [file peerj-07-7372-s002.zip › iLoad/iLoad.xcodeproj/project.pbxproj]

// !$*UTF8*$!
{
	archiveVersion = 1;
	classes = {
	};
	objectVersion = 46;
	objects = {

/* Begin PBXBuildFile section */
		655C7D9A1E5D0883008F4F58 /* UIColor+Util.swift in Sources */ = {isa = PBXBuildFile; fileRef = 655C7D991E5D0883008F4F58 /* UIColor+Util.swift */; };
		655C7D9C1E5D0999008F4F58 /* UIView+Util.swift in Sources */ = {isa = PBXBuildFile; fileRef = 655C7D9B1E5D0999008F4F58 /* UIView+Util.swift */; };
		655C7D9E1E5D10E0008F4F58 /* Double+Util.swift in Sources */ = {isa = PBXBuildFile; fileRef = 655C7D9D1E5D10E0008F4F58 /* Double+Util.swift */; };
		65704ADD1E71CB76001C5ACF /* ResultViewController.swift in Sources */ = {isa = PBXBuildFile; fileRef = 65704ADC1E71CB76001C5ACF /* ResultViewController.swift */; };
		6585CC5D1E85A1A100CBC162 /* Date+Util.swift in Sources */ = {isa = PBXBuildFile; fileRef = 6585CC5C1E85A1A100CBC162 /* Date+Util.swift */; };
		65927EF01E71A05A00C73791 /* LPWorkoutResultTableViewCell.swift in Sources */ = {isa = PBXBuildFile; fileRef = 65927EEF1E71A05A00C73791 /* LPWorkoutResultTableViewCell.swift */; };
		6595A2871E81C24700C34242 /* CSVExport.swift in Sources */ = {isa = PBXBuildFile; fileRef = 6595A2861E81C24700C34242 /* CSVExport.swift */; };
		6595A2891E81C25200C34242 /* CSVExportOperation.swift in Sources */ = {isa = PBXBuildFile; fileRef = 6595A2881E81C25200C34242 /* CSVExportOperation.swift */; };
		6595A28B1E81C26A00C34242 /* ResultExport.swift in Sources */ = {isa = PBXBuildFile; fileRef = 6595A28A1E81C26A00C34242 /* ResultExport.swift */; };
		65ACA7AF1E81590F0026AEF0 /* User.swift in Sources */ = {isa = PBXBuildFile; fileRef = 65ACA7AE1E81590F0026AEF0 /* User.swift */; };
		65ACA7B11E815F240026AEF0 /* UserTableViewCell.swift in Sources */ = {isa = PBXBuildFile; fileRef = 65ACA7B01E815F240026AEF0 /* UserTableViewCell.swift */; };
		65ACA7B31E8165390026AEF0 /* UsersViewController.swift in Sources */ = {isa = PBXBuildFile; fileRef = 65ACA7B21E8165390026AEF0 /* UsersViewController.swift */; };
		65FB6C2D1E5E16D20048A2FA /* Exercise.swift in Sources */ = {isa = PBXBuildFile; fileRef = 65FB6C2C1E5E16D20048A2FA /* Exercise.swift */; };
		AD25BDE91DC3850600E84D70 /* LPExerciseResultsViewController.swift in Sources */ = {isa = PBXBuildFile; fileRef = AD25BDE81DC3850600E84D70 /* LPExerciseResultsViewController.swift */; };
		AD25BDEB1DC389CC00E84D70 /* LPRepetitionResumeTableViewCell.swift in Sources */ = {isa = PBXBuildFile; fileRef = AD25BDEA1DC389CC00E84D70 /* LPRepetitionResumeTableViewCell.swift */; };
		AD6226121DD5F64200DFA85A /* LPRepetitionsCountViewController.swift in Sources */ = {isa = PBXBuildFile; fileRef = AD6226111DD5F64200DFA85A /* LPRepetitionsCountViewController.swift */; };
		E91B474C1DC3721F00468164 /* AppDelegate.swift in Sources */ = {isa = PBXBuildFile; fileRef = E91B474B1DC3721F00468164 /* AppDelegate.swift */; };
		E91B474E1DC3721F00468164 /* LPExercisesViewController.swift in Sources */ = {isa = PBXBuildFile; fileRef = E91B474D1DC3721F00468164 /* LPExercisesViewController.swift */; };
		E91B47511DC3721F00468164 /* Main.storyboard in Resources */ = {isa = PBXBuildFile; fileRef = E91B474F1DC3721F00468164 /* Main.storyboard */; };
		E91B47531DC3721F00468164 /* Assets.xcassets in Resources */ = {isa = PBXBuildFile; fileRef = E91B47521DC3721F00468164 /* Assets.xcassets */; };
		E91B47561DC3721F00468164 /* LaunchScreen.storyboard in Resources */ = {isa = PBXBuildFile; fileRef = E91B47541DC3721F00468164 /* LaunchScreen.storyboard */; };
		E91B475F1DC3784400468164 /* LPExercise.swift in Sources */ = {isa = PBXBuildFile; fileRef = E91B475E1DC3784400468164 /* LPExercise.swift */; };
		E91B47611DC378F700468164 /* LPSerie.swift in Sources */ = {isa = PBXBuildFile; fileRef = E91B47601DC378F700468164 /* LPSerie.swift */; };
		E91B47631DC3796100468164 /* LPWorkoutResult.swift in Sources */ = {isa = PBXBuildFile; fileRef = E91B47621DC3796100468164 /* LPWorkoutResult.swift */; };
		E91B47651DC37C2500468164 /* LPTableViewExerciseCell.swift in Sources */ = {isa = PBXBuildFile; fileRef = E91B47641DC37C2500468164 /* LPTableViewExerciseCell.swift */; };
		E93A00A61DD55920005F9DC3 /* CommandRecognizer.swift in Sources */ = {isa = PBXBuildFile; fileRef = E93A00A51DD55920005F9DC3 /* CommandRecognizer.swift */; };
		E9964BED1DC3D6E500C7AF1C /* LPStartExerciseAlertController.swift in Sources */ = {isa = PBXBuildFile; fileRef = E9964BEB1DC3D6E500C7AF1C /* LPStartExerciseAlertController.swift */; };
/* End PBXBuildFile section */

/* Begin PBXFileReference section */
		655C7D991E5D0883008F4F58 /* UIColor+Util.swift */ = {isa = PBXFileReference; fileEncoding = 4; lastKnownFileType = sourcecode.swift; path = "UIColor+Util.swift"; sourceTree = "<group>"; };
		655C7D9B1E5D0999008F4F58 /* UIView+Util.swift */ = {isa = PBXFileReference; fileEncoding = 4; lastKnownFileType = sourcecode.swift; path = "UIView+Util.swift"; sourceTree = "<group>"; };
		655C7D9D1E5D10E0008F4F58 /* Double+Util.swift */ = {isa = PBXFileReference; fileEncoding = 4; lastKnownFileType = sourcecode.swift; path = "Double+Util.swift"; sourceTree = "<group>"; };
		65704ADC1E71CB76001C5ACF /* ResultViewController.swift */ = {isa = PBXFileReference; fileEncoding = 4; lastKnownFileType = sourcecode.swift; path = ResultViewController.swift; sourceTree = "<group>"; };
		6585CC5C1E85A1A100CBC162 /* Date+Util.swift */ = {isa = PBXFileReference; fileEncoding = 4; lastKnownFileType = sourcecode.swift; path = "Date+Util.swift"; sourceTree = "<group>"; };
		65927EEF1E71A05A00C73791 /* LPWorkoutResultTableViewCell.swift */ = {isa = PBXFileReference; fileEncoding = 4; lastKnownFileType = sourcecode.swift; path = LPWorkoutResultTableViewCell.swift; sourceTree = "<group>"; };
		6595A2861E81C24700C34242 /* CSVExport.swift */ = {isa = PBXFileReference; fileEncoding = 4; lastKnownFileType = sourcecode.swift; path = CSVExport.swift; sourceTree = "<group>"; };
		6595A2881E81C25200C34242 /* CSVExportOperation.swift */ = {isa = PBXFileReference; fileEncoding = 4; lastKnownFileType = sourcecode.swift; path = CSVExportOperation.swift; sourceTree = "<group>"; };
		6595A28A1E81C26A00C34242 /* ResultExport.swift */ = {isa = PBXFileReference; fileEncoding = 4; lastKnownFileType = sourcecode.swift; path = ResultExport.swift; sourceTree = "<group>"; };
		65ACA7AE1E81590F0026AEF0 /* User.swift */ = {isa = PBXFileReference; fileEncoding = 4; lastKnownFileType = sourcecode.swift; path = User.swift; sourceTree = "<group>"; };
		65ACA7B01E815F240026AEF0 /* UserTableViewCell.swift */ = {isa = PBXFileReference; fileEncoding = 4; lastKnownFileType = sourcecode.swift; path = UserTableViewCell.swift; sourceTree = "<group>"; };
		65ACA7B21E8165390026AEF0 /* UsersViewController.swift */ = {isa = PBXFileReference; fileEncoding = 4; lastKnownFileType = sourcecode.swift; path = UsersViewController.swift; sourceTree = "<group>"; };
		65FB6C2C1E5E16D20048A2FA /* Exercise.swift */ = {isa = PBXFileReference; fileEncoding = 4; lastKnownFileType = sourcecode.swift; path = Exercise.swift; sourceTree = "<group>"; };
		AD25BDE81DC3850600E84D70 /* LPExerciseResultsViewController.swift */ = {isa = PBXFileReference; fileEncoding = 4; lastKnownFileType = sourcecode.swift; path = LPExerciseResultsViewController.swift; sourceTree = "<group>"; };
		AD25BDEA1DC389CC00E84D70 /* LPRepetitionResumeTableViewCell.swift */ = {isa = PBXFileReference; fileEncoding = 4; lastKnownFileType = sourcecode.swift; path = LPRepetitionResumeTableViewCell.swift; sourceTree = "<group>"; };
		AD6226111DD5F64200DFA85A /* LPRepetitionsCountViewController.swift */ = {isa = PBXFileReference; fileEncoding = 4; lastKnownFileType = sourcecode.swift; path = LPRepetitionsCountViewController.swift; sourceTree = "<group>"; };
		E91B47481DC3721F00468164 /* iLoad.app */ = {isa = PBXFileReference; explicitFileType = wrapper.application; includeInIndex = 0; path = iLoad.app; sourceTree = BUILT_PRODUCTS_DIR; };
		E91B474B1DC3721F00468164 /* AppDelegate.swift */ = {isa = PBXFileReference; lastKnownFileType = sourcecode.swift; path = AppDelegate.swift; sourceTree = "<group>"; };
		E91B474D1DC3721F00468164 /* LPExercisesViewController.swift */ = {isa = PBXFileReference; lastKnownFileType = sourcecode.swift; path = LPExercisesViewController.swift; sourceTree = "<group>"; };
		E91B47501DC3721F00468164 /* Base */ = {isa = PBXFileReference; lastKnownFileType = file.storyboard; name = Base; path = Base.lproj/Main.storyboard; sourceTree = "<group>"; };
		E91B47521DC3721F00468164 /* Assets.xcassets */ = {isa = PBXFileReference; lastKnownFileType = folder.assetcatalog; path = Assets.xcassets; sourceTree = "<group>"; };
		E91B47551DC3721F00468164 /* Base */ = {isa = PBXFileReference; lastKnownFileType = file.storyboard; name = Base; path = Base.lproj/LaunchScreen.storyboard; sourceTree = "<group>"; };
		E91B47571DC3721F00468164 /* Info.plist */ = {isa = PBXFileReference; lastKnownFileType = text.plist.xml; path = Info.plist; sourceTree = "<group>"; };
		E91B475E1DC3784400468164 /* LPExercise.swift */ = {isa = PBXFileReference; fileEncoding = 4; lastKnownFileType = sourcecode.swift; path = LPExercise.swift; sourceTree = "<group>"; };
		E91B47601DC378F700468164 /* LPSerie.swift */ = {isa = PBXFileReference; fileEncoding = 4; lastKnownFileType = sourcecode.swift; path = LPSerie.swift; sourceTree = "<group>"; };
		E91B47621DC3796100468164 /* LPWorkoutResult.swift */ = {isa = PBXFileReference; fileEncoding = 4; lastKnownFileType = sourcecode.swift; path = LPWorkoutResult.swift; sourceTree = "<group>"; };
		E91B47641DC37C2500468164 /* LPTableViewExerciseCell.swift */ = {isa = PBXFileReference; fileEncoding = 4; lastKnownFileType = sourcecode.swift; path = LPTableViewExerciseCell.swift; sourceTree = "<group>"; };
		E93A00A51DD55920005F9DC3 /* CommandRecognizer.swift */ = {isa = PBXFileReference; fileEncoding = 4; lastKnownFileType = sourcecode.swift; path = CommandRecognizer.swift; sourceTree = "<group>"; };
		E9964BEB1DC3D6E500C7AF1C /* LPStartExerciseAlertController.swift */ = {isa = PBXFileReference; fileEncoding = 4; lastKnownFileType = sourcecode.swift; path = LPStartExerciseAlertController.swift; sourceTree = "<group>"; };
/* End PBXFileReference section */

/* Begin PBXFrameworksBuildPhase section */
		E91B47451DC3721F00468164 /* Frameworks */ = {
			isa = PBXFrameworksBuildPhase;
			buildActionMask = 2147483647;
			files = (
			);
			runOnlyForDeploymentPostprocessing = 0;
		};
/* End PBXFrameworksBuildPhase section */

/* Begin PBXGroup section */
		655C7D981E5D086A008F4F58 /* Extensions */ = {
			isa = PBXGroup;
			children = (
				655C7D991E5D0883008F4F58 /* UIColor+Util.swift */,
				655C7D9B1E5D0999008F4F58 /* UIView+Util.swift */,
				655C7D9D1E5D10E0008F4F58 /* Double+Util.swift */,
				6585CC5C1E85A1A100CBC162 /* Date+Util.swift */,
			);
			name = Extensions;
			sourceTree = "<group>";
		};
		65704ADB1E71CB58001C5ACF /* Controller */ = {
			isa = PBXGroup;
			children = (
				65704ADC1E71CB76001C5ACF /* ResultViewController.swift */,
				65ACA7B21E8165390026AEF0 /* UsersViewController.swift */,
			);
			name = Controller;
			sourceTree = "<group>";
		};
		65927EEE1E71A03B00C73791 /* CustomCell */ = {
			isa = PBXGroup;
			children = (
				65927EEF1E71A05A00C73791 /* LPWorkoutResultTableViewCell.swift */,
				65ACA7B01E815F240026AEF0 /* UserTableViewCell.swift */,
			);
			name = CustomCell;
			sourceTree = "<group>";
		};
		6595A2851E81C23100C34242 /* CSVExport */ = {
			isa = PBXGroup;
			children = (
				6595A2881E81C25200C34242 /* CSVExportOperation.swift */,
				6595A2861E81C24700C34242 /* CSVExport.swift */,
				6595A28A1E81C26A00C34242 /* ResultExport.swift */,
			);
			name = CSVExport;
			sourceTree = "<group>";
		};
		AD25BDE61DC3847400E84D70 /* results */ = {
			isa = PBXGroup;
			children = (
				AD25BDE81DC3850600E84D70 /* LPExerciseResultsViewController.swift */,
				AD25BDEA1DC389CC00E84D70 /* LPRepetitionResumeTableViewCell.swift */,
			);
			name = results;
			sourceTree = "<group>";
		};
		E91B473F1DC3721F00468164 = {
			isa = PBXGroup;
			children = (
				E91B474A1DC3721F00468164 /* iLoad */,
				E91B47491DC3721F00468164 /* Products */,
			);
			sourceTree = "<group>";
		};
		E91B47491DC3721F00468164 /* Products */ = {
			isa = PBXGroup;
			children = (
				E91B47481DC3721F00468164 /* iLoad.app */,
			);
			name = Products;
			sourceTree = "<group>";
		};
		E91B474A1DC3721F00468164 /* iLoad */ = {
			isa = PBXGroup;
			children = (
				6595A2851E81C23100C34242 /* CSVExport */,
				65704ADB1E71CB58001C5ACF /* Controller */,
				65927EEE1E71A03B00C73791 /* CustomCell */,
				655C7D981E5D086A008F4F58 /* Extensions */,
				E9964BEB1DC3D6E500C7AF1C /* LPStartExerciseAlertController.swift */,
				AD6226111DD5F64200DFA85A /* LPRepetitionsCountViewController.swift */,
				AD25BDE61DC3847400E84D70 /* results */,
				E91B475D1DC3783300468164 /* Model */,
				E91B474B1DC3721F00468164 /* AppDelegate.swift */,
				E91B474D1DC3721F00468164 /* LPExercisesViewController.swift */,
				E91B47641DC37C2500468164 /* LPTableViewExerciseCell.swift */,
				E91B474F1DC3721F00468164 /* Main.storyboard */,
				E91B47521DC3721F00468164 /* Assets.xcassets */,
				E91B47541DC3721F00468164 /* LaunchScreen.storyboard */,
				E91B47571DC3721F00468164 /* Info.plist */,
				E93A00A51DD55920005F9DC3 /* CommandRecognizer.swift */,
			);
			name = iLoad;
			path = iLoadProject;
			sourceTree = "<group>";
		};
		E91B475D1DC3783300468164 /* Model */ = {
			isa = PBXGroup;
			children = (
				E91B475E1DC3784400468164 /* LPExercise.swift */,
				E91B47601DC378F700468164 /* LPSerie.swift */,
				E91B47621DC3796100468164 /* LPWorkoutResult.swift */,
				65FB6C2C1E5E16D20048A2FA /* Exercise.swift */,
				65ACA7AE1E81590F0026AEF0 /* User.swift */,
			);
			name = Model;
			sourceTree = "<group>";
		};
/* End PBXGroup section */

/* Begin PBXNativeTarget section */
		E91B47471DC3721F00468164 /* iLoad */ = {
			isa = PBXNativeTarget;
			buildConfigurationList = E91B475A1DC3721F00468164 /* Build configuration list for PBXNativeTarget "iLoad" */;
			buildPhases = (
				E91B47441DC3721F00468164 /* Sources */,
				E91B47451DC3721F00468164 /* Frameworks */,
				E91B47461DC3721F00468164 /* Resources */,
			);
			buildRules = (
			);
			dependencies = (
			);
			name = iLoad;
			productName = iLoadProject;
			productReference = E91B47481DC3721F00468164 /* iLoad.app */;
			productType = "com.apple.product-type.application";
		};
/* End PBXNativeTarget section */

/* Begin PBXProject section */
		E91B47401DC3721F00468164 /* Project object */ = {
			isa = PBXProject;
			attributes = {
				CLASSPREFIX = LP;
				LastSwiftUpdateCheck = 0800;
				LastUpgradeCheck = 1000;
				ORGANIZATIONNAME = iLoadProject;
				TargetAttributes = {
					E91B47471DC3721F00468164 = {
						CreatedOnToolsVersion = 8.0;
						DevelopmentTeam = X4EYDGL7NV;
						ProvisioningStyle = Manual;
					};
				};
			};
			buildConfigurationList = E91B47431DC3721F00468164 /* Build configuration list for PBXProject "iLoad" */;
			compatibilityVersion = "Xcode 3.2";
			developmentRegion = English;
			hasScannedForEncodings = 0;
			knownRegions = (
				en,
				Base,
			);
			mainGroup = E91B473F1DC3721F00468164;
			productRefGroup = E91B47491DC3721F00468164 /* Products */;
			projectDirPath = "";
			projectRoot = "";
			targets = (
				E91B47471DC3721F00468164 /* iLoad */,
			);
		};
/* End PBXProject section */

/* Begin PBXResourcesBuildPhase section */
		E91B47461DC3721F00468164 /* Resources */ = {
			isa = PBXResourcesBuildPhase;
			buildActionMask = 2147483647;
			files = (
				E91B47561DC3721F00468164 /* LaunchScreen.storyboard in Resources */,
				E91B47531DC3721F00468164 /* Assets.xcassets in Resources */,
				E91B47511DC3721F00468164 /* Main.storyboard in Resources */,
			);
			runOnlyForDeploymentPostprocessing = 0;
		};
/* End PBXResourcesBuildPhase section */

/* Begin PBXSourcesBuildPhase section */
		E91B47441DC3721F00468164 /* Sources */ = {
			isa = PBXSourcesBuildPhase;
			buildActionMask = 2147483647;
			files = (
				655C7D9C1E5D0999008F4F58 /* UIView+Util.swift in Sources */,
				E9964BED1DC3D6E500C7AF1C /* LPStartExerciseAlertController.swift in Sources */,
				655C7D9A1E5D0883008F4F58 /* UIColor+Util.swift in Sources */,
				E93A00A61DD55920005F9DC3 /* CommandRecognizer.swift in Sources */,
				E91B47611DC378F700468164 /* LPSerie.swift in Sources */,
				65FB6C2D1E5E16D20048A2FA /* Exercise.swift in Sources */,
				E91B47651DC37C2500468164 /* LPTableViewExerciseCell.swift in Sources */,
				E91B475F1DC3784400468164 /* LPExercise.swift in Sources */,
				65704ADD1E71CB76001C5ACF /* ResultViewController.swift in Sources */,
				6585CC5D1E85A1A100CBC162 /* Date+Util.swift in Sources */,
				AD25BDEB1DC389CC00E84D70 /* LPRepetitionResumeTableViewCell.swift in Sources */,
				6595A2891E81C25200C34242 /* CSVExportOperation.swift in Sources */,
				AD6226121DD5F64200DFA85A /* LPRepetitionsCountViewController.swift in Sources */,
				E91B47631DC3796100468164 /* LPWorkoutResult.swift in Sources */,
				65ACA7B11E815F240026AEF0 /* UserTableViewCell.swift in Sources */,
				655C7D9E1E5D10E0008F4F58 /* Double+Util.swift in Sources */,
				AD25BDE91DC3850600E84D70 /* LPExerciseResultsViewController.swift in Sources */,
				65ACA7AF1E81590F0026AEF0 /* User.swift in Sources */,
				6595A28B1E81C26A00C34242 /* ResultExport.swift in Sources */,
				E91B474E1DC3721F00468164 /* LPExercisesViewController.swift in Sources */,
				6595A2871E81C24700C34242 /* CSVExport.swift in Sources */,
				65ACA7B31E8165390026AEF0 /* UsersViewController.swift in Sources */,
				65927EF01E71A05A00C73791 /* LPWorkoutResultTableViewCell.swift in Sources */,
				E91B474C1DC3721F00468164 /* AppDelegate.swift in Sources */,
			);
			runOnlyForDeploymentPostprocessing = 0;
		};
/* End PBXSourcesBuildPhase section */

/* Begin PBXVariantGroup section */
		E91B474F1DC3721F00468164 /* Main.storyboard */ = {
			isa = PBXVariantGroup;
			children = (
				E91B47501DC3721F00468164 /* Base */,
			);
			name = Main.storyboard;
			sourceTree = "<group>";
		};
		E91B47541DC3721F00468164 /* LaunchScreen.storyboard */ = {
			isa = PBXVariantGroup;
			children = (
				E91B47551DC3721F00468164 /* Base */,
			);
			name = LaunchScreen.storyboard;
			sourceTree = "<group>";
		};
/* End PBXVariantGroup section */

/* Begin XCBuildConfiguration section */
		E91B47581DC3721F00468164 /* Debug */ = {
			isa = XCBuildConfiguration;
			buildSettings = {
				ALWAYS_SEARCH_USER_PATHS = NO;
				CLANG_ANALYZER_NONNULL = YES;
				CLANG_CXX_LANGUAGE_STANDARD = "gnu++0x";
				CLANG_CXX_LIBRARY = "libc++";
				CLANG_ENABLE_MODULES = YES;
				CLANG_ENABLE_OBJC_ARC = YES;
				CLANG_WARN_BLOCK_CAPTURE_AUTORELEASING = YES;
				CLANG_WARN_BOOL_CONVERSION = YES;
				CLANG_WARN_COMMA = YES;
				CLANG_WARN_CONSTANT_CONVERSION = YES;
				CLANG_WARN_DEPRECATED_OBJC_IMPLEMENTATIONS = YES;
				CLANG_WARN_DIRECT_OBJC_ISA_USAGE = YES_ERROR;
				CLANG_WARN_DOCUMENTATION_COMMENTS = YES;
				CLANG_WARN_EMPTY_BODY = YES;
				CLANG_WARN_ENUM_CONVERSION = YES;
				CLANG_WARN_INFINITE_RECURSION = YES;
				CLANG_WARN_INT_CONVERSION = YES;
				CLANG_WARN_NON_LITERAL_NULL_CONVERSION = YES;
				CLANG_WARN_OBJC_IMPLICIT_RETAIN_SELF = YES;
				CLANG_WARN_OBJC_LITERAL_CONVERSION = YES;
				CLANG_WARN_OBJC_ROOT_CLASS = YES_ERROR;
				CLANG_WARN_RANGE_LOOP_ANALYSIS = YES;
				CLANG_WARN_STRICT_PROTOTYPES = YES;
				CLANG_WARN_SUSPICIOUS_MOVE = YES;
				CLANG_WARN_SUSPICIOUS_MOVES = YES;
				CLANG_WARN_UNREACHABLE_CODE = YES;
				CLANG_WARN__DUPLICATE_METHOD_MATCH = YES;
				"CODE_SIGN_IDENTITY[sdk=iphoneos*]" = "iPhone Developer";
				COPY_PHASE_STRIP = NO;
				DEBUG_INFORMATION_FORMAT = dwarf;
				DEVELOPMENT_TEAM = X4EYDGL7NV;
				ENABLE_STRICT_OBJC_MSGSEND = YES;
				ENABLE_TESTABILITY = YES;
				GCC_C_LANGUAGE_STANDARD = gnu99;
				GCC_DYNAMIC_NO_PIC = NO;
				GCC_NO_COMMON_BLOCKS = YES;
				GCC_OPTIMIZATION_LEVEL = 0;
				GCC_PREPROCESSOR_DEFINITIONS = (
					"DEBUG=1",
					"$(inherited)",
				);
				GCC_WARN_64_TO_32_BIT_CONVERSION = YES;
				GCC_WARN_ABOUT_RETURN_TYPE = YES_ERROR;
				GCC_WARN_UNDECLARED_SELECTOR = YES;
				GCC_WARN_UNINITIALIZED_AUTOS = YES_AGGRESSIVE;
				GCC_WARN_UNUSED_FUNCTION = YES;
				GCC_WARN_UNUSED_VARIABLE = YES;
				IPHONEOS_DEPLOYMENT_TARGET = 10.0;
				MTL_ENABLE_DEBUG_INFO = YES;
				ONLY_ACTIVE_ARCH = YES;
				SDKROOT = iphoneos;
				SWIFT_ACTIVE_COMPILATION_CONDITIONS = DEBUG;
				SWIFT_OPTIMIZATION_LEVEL = "-Onone";
				TARGETED_DEVICE_FAMILY = "1,2";
			};
			name = Debug;
		};
		E91B47591DC3721F00468164 /* Release */ = {
			isa = XCBuildConfiguration;
			buildSettings = {
				ALWAYS_SEARCH_USER_PATHS = NO;
				CLANG_ANALYZER_NONNULL = YES;
				CLANG_CXX_LANGUAGE_STANDARD = "gnu++0x";
				CLANG_CXX_LIBRARY = "libc++";
				CLANG_ENABLE_MODULES = YES;
				CLANG_ENABLE_OBJC_ARC = YES;
				CLANG_WARN_BLOCK_CAPTURE_AUTORELEASING = YES;
				CLANG_WARN_BOOL_CONVERSION = YES;
				CLANG_WARN_COMMA = YES;
				CLANG_WARN_CONSTANT_CONVERSION = YES;
				CLANG_WARN_DEPRECATED_OBJC_IMPLEMENTATIONS = YES;
				CLANG_WARN_DIRECT_OBJC_ISA_USAGE = YES_ERROR;
				CLANG_WARN_DOCUMENTATION_COMMENTS = YES;
				CLANG_WARN_EMPTY_BODY = YES;
				CLANG_WARN_ENUM_CONVERSION = YES;
				CLANG_WARN_INFINITE_RECURSION = YES;
				CLANG_WARN_INT_CONVERSION = YES;
				CLANG_WARN_NON_LITERAL_NULL_CONVERSION = YES;
				CLANG_WARN_OBJC_IMPLICIT_RETAIN_SELF = YES;
				CLANG_WARN_OBJC_LITERAL_CONVERSION = YES;
				CLANG_WARN_OBJC_ROOT_CLASS = YES_ERROR;
				CLANG_WARN_RANGE_LOOP_ANALYSIS = YES;
				CLANG_WARN_STRICT_PROTOTYPES = YES;
				CLANG_WARN_SUSPICIOUS_MOVE = YES;
				CLANG_WARN_SUSPICIOUS_MOVES = YES;
				CLANG_WARN_UNREACHABLE_CODE = YES;
				CLANG_WARN__DUPLICATE_METHOD_MATCH = YES;
				"CODE_SIGN_IDENTITY[sdk=iphoneos*]" = "iPhone Developer";
				COPY_PHASE_STRIP = NO;
				DEBUG_INFORMATION_FORMAT = "dwarf-with-dsym";
				DEVELOPMENT_TEAM = X4EYDGL7NV;
				ENABLE_NS_ASSERTIONS = NO;
				ENABLE_STRICT_OBJC_MSGSEND = YES;
				GCC_C_LANGUAGE_STANDARD = gnu99;
				GCC_NO_COMMON_BLOCKS = YES;
				GCC_WARN_64_TO_32_BIT_CONVERSION = YES;
				GCC_WARN_ABOUT_RETURN_TYPE = YES_ERROR;
				GCC_WARN_UNDECLARED_SELECTOR = YES;
				GCC_WARN_UNINITIALIZED_AUTOS = YES_AGGRESSIVE;
				GCC_WARN_UNUSED_FUNCTION = YES;
				GCC_WARN_UNUSED_VARIABLE = YES;
				IPHONEOS_DEPLOYMENT_TARGET = 10.0;
				MTL_ENABLE_DEBUG_INFO = NO;
				SDKROOT = iphoneos;
				SWIFT_OPTIMIZATION_LEVEL = "-Owholemodule";
				TARGETED_DEVICE_FAMILY = "1,2";
				VALIDATE_PRODUCT = YES;
			};
			name = Release;
		};
		E91B475B1DC3721F00468164 /* Debug */ = {
			isa = XCBuildConfiguration;
			buildSettings = {
				ASSETCATALOG_COMPILER_APPICON_NAME = AppIcon;
				CODE_SIGN_IDENTITY = "iPhone Developer";
				"CODE_SIGN_IDENTITY[sdk=iphoneos*]" = "iPhone Developer";
				CODE_SIGN_STYLE = Manual;
				DEVELOPMENT_TEAM = X4EYDGL7NV;
				INFOPLIST_FILE = iLoadProject/Info.plist;
				LD_RUNPATH_SEARCH_PATHS = "$(inherited) @executable_path/Frameworks";
				PRODUCT_BUNDLE_IDENTIFIER = com.iLoad;
				PRODUCT_NAME = "$(TARGET_NAME)";
				PROVISIONING_PROFILE_SPECIFIER = "iLoad Development";
				SWIFT_VERSION = 3.0;
			};
			name = Debug;
		};
		E91B475C1DC3721F00468164 /* Release */ = {
			isa = XCBuildConfiguration;
			buildSettings = {
				ASSETCATALOG_COMPILER_APPICON_NAME = AppIcon;
				CODE_SIGN_IDENTITY = "iPhone Developer";
				"CODE_SIGN_IDENTITY[sdk=iphoneos*]" = "iPhone Distribution";
				CODE_SIGN_STYLE = Manual;
				DEVELOPMENT_TEAM = X4EYDGL7NV;
				INFOPLIST_FILE = iLoadProject/Info.plist;
				LD_RUNPATH_SEARCH_PATHS = "$(inherited) @executable_path/Frameworks";
				PRODUCT_BUNDLE_IDENTIFIER = com.iLoad;
				PRODUCT_NAME = "$(TARGET_NAME)";
				PROVISIONING_PROFILE_SPECIFIER = "iLoad Distribution";
				SWIFT_VERSION = 3.0;
			};
			name = Release;
		};
/* End XCBuildConfiguration section */

/* Begin XCConfigurationList section */
		E91B47431DC3721F00468164 /* Build configuration list for PBXProject "iLoad" */ = {
			isa = XCConfigurationList;
			buildConfigurations = (
				E91B47581DC3721F00468164 /* Debug */,
				E91B47591DC3721F00468164 /* Release */,
			);
			defaultConfigurationIsVisible = 0;
			defaultConfigurationName = Release;
		};
		E91B475A1DC3721F00468164 /* Build configuration list for PBXNativeTarget "iLoad" */ = {
			isa = XCConfigurationList;
			buildConfigurations = (
				E91B475B1DC3721F00468164 /* Debug */,
				E91B475C1DC3721F00468164 /* Release */,
			);
			defaultConfigurationIsVisible = 0;
			defaultConfigurationName = Release;
		};
/* End XCConfigurationList section */
	};
	rootObject = E91B47401DC3721F00468164 /* Project object */;
}
