# Supplementary material for: Validity of the iLOAD® app for resistance training monitoring
Source: PeerJ. 2019 Aug 7;7:e7372. doi: 10.7717/peerj.7372 (PMC6689219; doi:10.7717/peerj.7372)
Supplement: Supplemental Information 2 — Zip file with code. [file peerj-07-7372-s002.zip › iLoad/iLoad.xcodeproj/xcuserdata/andre.xcuserdatad/xcschemes/xcschememanagement.plist]

<?xml version="1.0" encoding="UTF-8"?>
<!DOCTYPE plist PUBLIC "-//Apple//DTD PLIST 1.0//EN" "http://www.apple.com/DTDs/PropertyList-1.0.dtd">
<plist version="1.0">
<dict>
	<key>SchemeUserState</key>
	<dict>
		<key>iLoad.xcscheme</key>
		<dict>
			<key>orderHint</key>
			<integer>0</integer>
		</dict>
	</dict>
	<key>SuppressBuildableAutocreation</key>
	<dict>
		<key>E91B47471DC3721F00468164</key>
		<dict>
			<key>primary</key>
			<true/>
		</dict>
	</dict>
</dict>
</plist>
