# Supplementary material for: Validity of the iLOAD® app for resistance training monitoring
Source: PeerJ. 2019 Aug 7;7:e7372. doi: 10.7717/peerj.7372 (PMC6689219; doi:10.7717/peerj.7372)
Supplement: Supplemental Information 2 — Zip file with code. [file peerj-07-7372-s002.zip › iLoad/iLoad.xcodeproj/project.xcworkspace/contents.xcworkspacedata]

<?xml version="1.0" encoding="UTF-8"?>
<Workspace
   version = "1.0">
   <FileRef
      location = "self:">
   </FileRef>
</Workspace>
