# Supplementary material for: Validity of the iLOAD® app for resistance training monitoring
Source: PeerJ. 2019 Aug 7;7:e7372. doi: 10.7717/peerj.7372 (PMC6689219; doi:10.7717/peerj.7372)
Supplement: Supplemental Information 2 — Zip file with code. [file peerj-07-7372-s002.zip › iLoad/Podfile]

# Uncomment the next line to define a global platform for your project
# platform :ios, '9.0'

target 'iLoadProject' do
  # Comment the next line if you're not using Swift and don't want to use dynamic frameworks
  use_frameworks!

  # Pods for iLoadProject
  pod 'FCAlertView'

end
