# Supplementary material for: Validity of the iLOAD® app for resistance training monitoring
Source: PeerJ. 2019 Aug 7;7:e7372. doi: 10.7717/peerj.7372 (PMC6689219; doi:10.7717/peerj.7372)
Supplement: Supplemental Information 2 — Zip file with code. [file peerj-07-7372-s002.zip › iLoad/Podfile.lock]

PODS:
  - FCAlertView (1.1.2)

DEPENDENCIES:
  - FCAlertView

SPEC CHECKSUMS:
  FCAlertView: 8c777212f654a8970b9b192904bf8b84d32582a2

PODFILE CHECKSUM: 50cb8dfda6c5b6782901da2100fc20e4837266c4

COCOAPODS: 1.1.1
